# Supplementary material for: A mixed-methods evaluation of a longitudinal primary–secondary school transitions support intervention
Source: Front Psychol. 2024 Oct 10;15:1252851. doi: 10.3389/fpsyg.2024.1252851 (PMC11500325; doi:10.3389/fpsyg.2024.1252851)
Supplement: Supplementary file 1 [file Data_Sheet_1.CSV]

ID	Gender	School	Intervention	Time	EMW	PS	CE	TW	TE
1	Female	G	0	0	3	2.777777778	2.4	3.166666667	2.833333333
2	Female	G	0	0	4.285714286	2.888888889	3.3	2.714285714	2.833333333
3	Male	G	0	0	4.714285714	3	3.6	1.714285714	3.666666667
4	Male	G	0	0	4.142857143	2.888888889	2.9	2.142857143	2.833333333
5	Decline	G	0	0	2.714285714	3	4	2	2
6	Female	G	0	0	3	2.888888889	3.3	2.428571429	3.333333333
7	Male	G	0	0	2.857142857	3	3.5	3	4
8	Female	G	0	0	2.571428571	2.777777778	2.4	3.714285714	3.166666667
9	Female	G	0	0	3.142857143	2.888888889	2.9	2.142857143	2.166666667
10	Decline	G	0	0	3.285714286	2.777777778	3.3	3	3.166666667
11	Female	G	0	0	3	2.555555556	3.1	2.714285714	3.166666667
12	Female	G	0	0	3.571428571	2.777777778	2.9	2.571428571	3
13	Female	G	0	0	2.571428571	2.555555556	2.6	2	2.666666667
14	Decline	G	0	0	4.428571429	2.777777778	2.8	3.571428571	3.333333333
15	Female	G	0	0	3.285714286	2.555555556	2.8	2.571428571	2.5
16	Female	G	0	0	2.857142857	2.222222222	2.6	3.571428571	3
17	Female	G	0	0	3.714285714	3	2.7	3.285714286	3.5
18	Male	G	0	0	4	2.111111111	3.1	2.285714286	3
19	Female	G	0	0	3.428571429	2.888888889	3	2	2.833333333
20	Female	G	0	0	4.857142857	3	4	1.571428571	2.166666667
21	Male	G	0	0	3.714285714	2.444444444	2.8	2.428571429	3.166666667
22	Male	G	0	0	3.285714286	2.666666667	3	2.428571429	2.5
23	Male	G	0	0	4.285714286	2.666666667	2.9	1.285714286	3.666666667
24	Male	G	0	0	3.571428571	2.777777778	3.1	3	3.166666667
25	Female	J	0	0	3.857142857	2.888888889	4	3.285714286	3
26	Female	B	1	0	3.142857143	3	3	2.714285714	3.166666667
27	Female	B	1	0	3.142857143	2.777777778	2.4	2.428571429	2.833333333
28	Male	B	1	0	2.142857143	2.555555556	2.9	2.857142857	3.5
29	Female	B	1	0	4.428571429	2.666666667	3.2	1.857142857	3
30	Female	B	1	0	4.428571429	2.666666667	3.5	2.571428571	2.833333333
31	Female	B	1	0	2.857142857	1.888888889	2.4	3.142857143	1.666666667
32	Male	B	1	0	4	2.888888889	2.8	1.571428571	3.333333333
33	Female	B	1	0	2.714285714	2	1.5	1.857142857	1.833333333
34	Male	B	1	0	3.428571429	2.333333333	2.7	1.857142857	3.166666667
35	Male	B	1	0	2.571428571	2.666666667	2.8	2.571428571	3.333333333
36	Male	B	1	0	2.714285714	2.333333333	2.1	2	1.166666667
37	Male	B	1	0	3.714285714	2.888888889	2.9	3.571428571	3.666666667
38	Male	B	1	0	2.285714286	2.666666667	2.8	2.285714286	2.5
39	Female	B	1	0	3.857142857	2.777777778	2.8	3.571428571	3.333333333
40	Female	B	1	0	2.857142857	2.888888889	2.6	3	2.333333333
41	Female	B	1	0	NA	NA	NA	NA	NA
42	Male	B	1	0	2.285714286	2	2.9	3.428571429	2.666666667
43	Female	B	1	0	NA	NA	NA	NA	NA
44	Female	B	1	0	NA	NA	NA	NA	NA
45	Male	B	1	0	3.714285714	3	2.2	3	3
46	Female	B	1	0	3.714285714	3	2.5	2.857142857	3.166666667
47	Female	B	1	0	1.714285714	2.333333333	2.2	3.285714286	2.5
48	Male	B	1	0	2.571428571	2.444444444	2.7	3.285714286	2.666666667
49	Male	B	1	0	3.285714286	2.555555556	3.1	2.428571429	2.5
50	Male	B	1	0	4.571428571	2.777777778	2.9	2.285714286	3.166666667
51	Female	B	1	0	3.142857143	2.555555556	2.6	2.285714286	2.5
52	Male	B	1	0	4.428571429	2.666666667	3.4	1.428571429	3.166666667
53	Male	B	1	0	4.428571429	2.555555556	2.6	3	2.833333333
54	Female	B	1	0	4.428571429	2.555555556	2.8	2.285714286	3.333333333
55	Female	B	1	0	2.428571429	2.444444444	2.8	2.142857143	3.166666667
56	Male	C	1	0	4.285714286	2.777777778	NA	NA	NA
57	Decline	C	1	0	NA	NA	NA	NA	NA
58	Female	C	1	0	2	2.222222222	3.2	3.142857143	3.166666667
59	Male	C	1	0	3.428571429	2.666666667	2.9	3.428571429	4
60	Male	C	1	0	3	2	2.5	1.857142857	1.833333333
61	Female	C	1	0	3.857142857	2.555555556	2.9	3.285714286	3.666666667
62	Male	C	1	0	1.857142857	2.111111111	2.4	2.285714286	1.5
63	Female	C	1	0	3.428571429	2.555555556	2.9	3.142857143	3.666666667
64	Female	C	1	0	3.428571429	2.888888889	2.8	2.142857143	3.166666667
65	Male	C	1	0	2.857142857	2.444444444	2.3	2.142857143	2.833333333
66	Male	C	1	0	3.142857143	2.555555556	2.7	2.428571429	3
67	Female	C	1	0	3	2.333333333	2.7	3.571428571	2.833333333
68	Female	C	1	0	2.571428571	2.777777778	3.1	2.285714286	3.333333333
69	Female	C	1	0	3.142857143	2	3.4	2.714285714	3.833333333
70	Female	C	1	0	3.428571429	2.222222222	3.5	1.714285714	1.166666667
71	Female	C	1	0	3.142857143	2.333333333	2.8	2.714285714	3.5
72	Female	C	1	0	3.142857143	2	2.8	2.571428571	2.333333333
73	Female	C	1	0	3.714285714	2.111111111	2.7	2.428571429	3.5
74	Male	C	1	0	3.142857143	2.555555556	2.8	2.285714286	3.833333333
75	Male	C	1	0	3.428571429	3	2.6	2.142857143	3
76	Male	C	1	0	4.571428571	2.777777778	3.5	2.142857143	3.333333333
77	Male	C	1	0	4	2.666666667	3.2	2.714285714	3.333333333
78	Male	C	1	0	4	2.555555556	2.8	3.142857143	3
79	Male	C	1	0	3.142857143	2.888888889	3.2	3.428571429	3.5
80	Male	C	1	0	3	2.444444444	2.8	3.285714286	2.666666667
81	Decline	C	1	0	NA	NA	NA	NA	NA
82	Decline	C	1	0	NA	NA	NA	NA	NA
83	Female	C	1	0	NA	NA	NA	NA	NA
84	Female	C	1	0	NA	NA	NA	NA	NA
85	Male	C	1	0	NA	NA	NA	NA	NA
86	Female	C	1	0	NA	NA	NA	NA	NA
87	Female	C	1	0	NA	NA	NA	NA	NA
88	Female	C	1	0	NA	NA	NA	NA	NA
89	Female	C	1	0	NA	NA	NA	NA	NA
90	Male	C	1	0	NA	NA	NA	NA	NA
91	Male	C	1	0	3.285714286	2.333333333	2.9	2.714285714	3
92	Male	C	1	0	4	3	3.666666667	1.285714286	2.666666667
93	Decline	C	1	0	NA	NA	NA	NA	NA
94	Female	D	1	0	3.857142857	2.555555556	3.2	2.571428571	3
95	Female	D	1	0	2.857142857	2.333333333	2.3	3.714285714	2.833333333
96	Male	D	1	0	3	2	2.9	2.285714286	2.166666667
97	Male	D	1	0	3.285714286	2.222222222	2.8	2	3.333333333
98	Female	D	1	0	2.714285714	2.444444444	2.5	3	2.5
99	Male	D	1	0	NA	NA	NA	NA	NA
100	Male	D	1	0	NA	NA	NA	NA	NA
101	Male	D	1	0	NA	NA	NA	NA	NA
102	Female	D	1	0	NA	NA	NA	NA	NA
103	Female	D	1	0	NA	NA	NA	NA	NA
104	Male	D	1	0	NA	NA	NA	NA	NA
105	Male	D	1	0	4.142857143	2.777777778	3	1.142857143	3.5
106	Female	D	1	0	NA	NA	NA	NA	NA
107	Female	D	1	0	NA	NA	NA	NA	NA
108	Female	D	1	0	NA	NA	NA	NA	NA
109	Male	D	1	0	4.428571429	3	3.7	2	2
110	Male	D	1	0	3	2.444444444	2.2	2.428571429	2.333333333
111	Male	D	1	0	4.142857143	2.444444444	3	2.714285714	3.666666667
112	Female	D	1	0	NA	NA	NA	NA	NA
113	Female	D	1	0	NA	NA	NA	NA	NA
114	Female	D	1	0	NA	NA	NA	NA	NA
115	Female	D	1	0	2.142857143	2.777777778	2.6	3.428571429	1.666666667
116	Female	D	1	0	3.428571429	2.888888889	2.9	2.857142857	3.666666667
117	Female	D	1	0	3.142857143	2.555555556	2.4	2.571428571	3.166666667
118	Female	D	1	0	3.428571429	2.666666667	1.7	3.714285714	2.5
119	Female	D	1	0	4.285714286	3	3.3	2.857142857	2.666666667
120	Female	D	1	0	NA	NA	NA	NA	NA
121	Male	D	1	0	NA	NA	NA	NA	NA
122	Female	D	1	0	NA	NA	NA	NA	NA
123	Female	D	1	0	NA	NA	NA	NA	NA
124	Male	D	1	0	3.285714286	2.555555556	2.3	2.857142857	2.666666667
125	Male	D	1	0	3.285714286	2.444444444	2.8	2.142857143	3.333333333
126	Female	D	1	0	NA	NA	NA	NA	NA
127	Decline	D	1	0	NA	NA	NA	NA	NA
128	Female	D	1	0	2.714285714	2.666666667	2.4	2.571428571	3.5
129	Female	D	1	0	3	2.777777778	2.3	2.571428571	4
130	Female	D	1	0	2.857142857	2	3	3.571428571	2.333333333
131	Female	D	1	0	3.142857143	2.777777778	3.2	2.857142857	3.166666667
132	Male	D	1	0	3	2.333333333	2.2	2.142857143	2.5
133	Female	D	1	0	4.142857143	2.222222222	3.1	3.142857143	2.833333333
134	Female	D	1	0	4.571428571	3	3.8	3.142857143	3.666666667
135	Male	D	1	0	3.571428571	2.333333333	3.2	2.285714286	3.166666667
136	Female	E	1	0	3.857142857	2.666666667	3.4	2.857142857	3.333333333
137	Female	E	1	0	NA	NA	NA	NA	NA
138	Male	E	1	0	4.428571429	2.888888889	3.8	2.857142857	3
139	Female	E	1	0	NA	NA	NA	NA	NA
140	Male	E	1	0	3.428571429	2.555555556	2.5	2.714285714	2.833333333
141	Male	E	1	0	3.714285714	3	3	3	2.666666667
142	Male	E	1	0	3.285714286	2.777777778	3.1	2.571428571	3.166666667
143	Male	E	1	0	NA	NA	NA	NA	NA
144	Female	E	1	0	NA	NA	NA	NA	NA
145	Male	E	1	0	NA	NA	NA	NA	NA
146	Male	E	1	0	2.714285714	2.222222222	3.2	2.285714286	2.333333333
147	Female	E	1	0	2.714285714	2.777777778	2.9	2.285714286	2.5
148	Female	E	1	0	4.428571429	2.666666667	2.6	3.571428571	3
149	Female	E	1	0	3.285714286	2.333333333	2.8	2.571428571	3.166666667
150	Female	E	1	0	2.571428571	2.888888889	2.7	2.142857143	2.5
151	Male	E	1	0	NA	NA	NA	NA	NA
152	Male	E	1	0	NA	NA	NA	NA	NA
153	Male	E	1	0	NA	NA	NA	NA	NA
154	Female	E	1	0	3	2.444444444	2.5	2.857142857	3
155	Male	E	1	0	3	3	3.2	2.285714286	3.5
156	Male	E	1	0	3.571428571	2.666666667	2.8	2.857142857	2.666666667
157	Male	E	1	0	4	2.888888889	3.6	2.142857143	3.833333333
158	Female	E	1	0	4.428571429	3	3.4	2	3.166666667
159	Female	E	1	0	4.714285714	3	3.7	3.714285714	3.166666667
160	Female	E	1	0	3.857142857	2.888888889	2.6	2.428571429	3.166666667
161	Female	E	1	0	4.285714286	3	3.2	2	3.5
162	Male	E	1	0	4.571428571	3	3.9	3.571428571	3.666666667
163	Female	E	1	0	3.428571429	2.444444444	3.1	2.428571429	3.666666667
164	Male	E	1	0	3.142857143	2.888888889	3.1	3.285714286	3.333333333
165	Female	E	1	0	NA	NA	NA	NA	NA
166	Female	E	1	0	NA	NA	NA	NA	NA
167	Female	E	1	0	NA	NA	NA	NA	NA
168	Male	E	1	0	NA	NA	NA	NA	NA
169	Female	E	1	0	NA	NA	NA	NA	NA
170	Male	E	1	0	NA	NA	NA	NA	NA
171	Female	E	1	0	NA	NA	NA	NA	NA
172	Female	E	1	0	NA	NA	NA	NA	NA
173	Female	E	1	0	NA	NA	NA	NA	NA
174	Male	E	1	0	NA	NA	NA	NA	NA
175	Female	E	1	0	NA	NA	NA	NA	NA
176	Female	E	1	0	NA	NA	NA	NA	NA
177	Male	E	1	0	NA	NA	NA	NA	NA
178	Female	E	1	0	NA	NA	NA	NA	NA
179	Female	E	1	0	NA	NA	NA	NA	NA
180	Female	E	1	0	NA	NA	NA	NA	NA
181	Male	E	1	0	NA	NA	NA	NA	NA
182	Female	E	1	0	NA	NA	NA	NA	NA
183	Female	E	1	0	NA	NA	NA	NA	NA
184	Female	E	1	0	NA	NA	NA	NA	NA
185	Male	E	1	0	NA	NA	NA	NA	NA
186	Male	E	1	0	NA	NA	NA	NA	NA
187	Female	E	1	0	3.857142857	2.666666667	3.3	2.285714286	3
188	Female	E	1	0	2.571428571	2.222222222	1.9	2.714285714	2.333333333
189	Male	F	1	0	NA	NA	NA	NA	NA
190	Female	F	1	0	NA	NA	NA	NA	NA
191	Male	F	1	0	NA	NA	NA	NA	NA
192	Male	F	1	0	NA	NA	NA	NA	NA
193	Female	F	1	0	NA	NA	NA	NA	NA
194	Male	F	1	0	NA	NA	NA	NA	NA
195	Male	F	1	0	NA	NA	NA	NA	NA
196	Male	F	1	0	NA	NA	NA	NA	NA
197	Female	F	1	0	NA	NA	NA	NA	NA
198	Female	F	1	0	NA	NA	NA	NA	NA
199	Male	F	1	0	NA	NA	NA	NA	NA
200	Female	F	1	0	NA	NA	NA	NA	NA
201	Female	F	1	0	NA	NA	NA	NA	NA
202	Female	F	1	0	NA	NA	NA	NA	NA
203	Female	F	1	0	NA	NA	NA	NA	NA
204	Male	F	1	0	NA	NA	NA	NA	NA
205	Male	F	1	0	NA	NA	NA	NA	NA
206	Male	F	1	0	NA	NA	NA	NA	NA
207	Male	F	1	0	NA	NA	NA	NA	NA
208	Male	F	1	0	NA	NA	NA	NA	NA
209	Male	F	1	0	NA	NA	NA	NA	NA
210	Female	F	1	0	NA	NA	NA	NA	NA
211	Female	F	1	0	NA	NA	NA	NA	NA
212	Female	F	1	0	NA	NA	NA	NA	NA
213	Male	F	1	0	NA	NA	NA	NA	NA
214	Male	F	1	0	NA	NA	NA	NA	NA
215	Female	F	1	0	NA	NA	NA	NA	NA
216	Female	F	1	0	NA	NA	NA	NA	NA
217	Female	F	1	0	NA	NA	NA	NA	NA
218	Female	F	1	0	NA	NA	NA	NA	NA
219	Male	F	1	0	NA	NA	NA	NA	NA
220	Male	F	1	0	NA	NA	NA	NA	NA
221	Female	H	1	0	3.571428571	2.777777778	2.4	NA	NA
222	Female	H	1	0	3.285714286	1.444444444	2.4	2	2
223	Decline	H	1	0	3	2.666666667	2.4	3.428571429	3.166666667
224	Male	H	1	0	3.571428571	2.666666667	3.6	3.285714286	3.833333333
225	Female	H	1	0	NA	NA	NA	NA	NA
226	Male	H	1	0	2.428571429	2.222222222	1.5	2.428571429	2.333333333
227	Male	H	1	0	3.714285714	2.555555556	3.3	3.571428571	3.833333333
228	Male	H	1	0	3.428571429	3	3.4	3.571428571	3
229	Male	H	1	0	3	2.555555556	2.8	1.857142857	2.833333333
230	Female	H	1	0	3.285714286	3	3	4	3.666666667
231	Male	H	1	0	3.5	1.833333333	2	3.714285714	3.5
232	Male	H	1	0	3.571428571	2.777777778	2.7	3	2.833333333
233	Male	H	1	0	3.428571429	2.111111111	3	2.333333333	3.666666667
234	Female	H	1	0	3.285714286	3	2.8	3.571428571	2.5
235	Female	H	1	0	4	3	2	2.166666667	2.333333333
236	Male	H	1	0	3.428571429	2.888888889	2.111111111	NA	NA
237	Male	H	1	0	NA	NA	NA	NA	NA
238	Female	H	1	0	NA	NA	NA	NA	NA
239	Female	H	1	0	NA	NA	NA	NA	NA
240	Female	H	1	0	NA	NA	NA	NA	NA
241	Male	H	1	0	NA	NA	NA	NA	NA
242	Male	H	1	0	NA	NA	NA	NA	NA
243	Male	H	1	0	NA	NA	NA	NA	NA
244	Female	H	1	0	2.428571429	2.777777778	2	2.714285714	4
245	Decline	H	1	0	NA	NA	NA	NA	NA
246	Male	H	1	0	NA	NA	NA	NA	NA
247	Male	H	1	0	NA	NA	NA	NA	NA
248	Male	H	1	0	NA	NA	NA	NA	NA
249	Female	H	1	0	3	3	2.6	2.714285714	2.166666667
250	Female	C	1	0	NA	NA	NA	NA	NA
251	Male	C	1	0	NA	NA	NA	NA	NA
252	Female	A	0	0	NA	NA	NA	NA	NA
253	Male	A	0	0	NA	NA	NA	NA	NA
254	Decline	A	0	0	NA	NA	NA	NA	NA
255	Female	A	0	0	NA	NA	NA	NA	NA
256	Female	A	0	0	NA	NA	NA	NA	NA
257	Female	A	0	0	NA	NA	NA	NA	NA
258	Male	A	0	0	NA	NA	NA	NA	NA
259	Male	A	0	0	NA	NA	NA	NA	NA
260	Male	A	0	0	NA	NA	NA	NA	NA
261	Female	A	0	0	NA	NA	NA	NA	NA
262	Male	A	0	0	NA	NA	NA	NA	NA
263	Female	A	0	0	NA	NA	NA	NA	NA
264	Male	A	0	0	NA	NA	NA	NA	NA
265	Female	A	0	0	NA	NA	NA	NA	NA
266	Female	A	0	0	NA	NA	NA	NA	NA
267	Female	A	0	0	NA	NA	NA	NA	NA
268	Male	A	0	0	NA	NA	NA	NA	NA
269	Female	A	0	0	NA	NA	NA	NA	NA
270	Female	A	0	0	NA	NA	NA	NA	NA
271	Female	A	0	0	NA	NA	NA	NA	NA
272	Female	A	0	0	NA	NA	NA	NA	NA
273	Female	A	0	0	NA	NA	NA	NA	NA
274	Male	A	0	0	NA	NA	NA	NA	NA
275	Female	A	0	0	NA	NA	NA	NA	NA
276	Male	A	0	0	NA	NA	NA	NA	NA
277	Female	A	0	0	NA	NA	NA	NA	NA
278	Female	A	0	0	NA	NA	NA	NA	NA
279	Female	A	0	0	NA	NA	NA	NA	NA
280	Male	A	0	0	NA	NA	NA	NA	NA
281	Female	A	0	0	NA	NA	NA	NA	NA
282	Male	A	0	0	NA	NA	NA	NA	NA
283	Female	A	0	0	NA	NA	NA	NA	NA
284	Male	A	0	0	NA	NA	NA	NA	NA
285	Female	A	0	0	NA	NA	NA	NA	NA
286	Male	A	0	0	NA	NA	NA	NA	NA
287	Male	A	0	0	NA	NA	NA	NA	NA
288	Female	G	0	0	NA	NA	NA	NA	NA
289	Female	G	0	0	NA	NA	NA	NA	NA
290	Decline	G	0	0	NA	NA	NA	NA	NA
291	Female	I	0	0	NA	NA	NA	NA	NA
292	Male	I	0	0	NA	NA	NA	NA	NA
293	Female	I	0	0	NA	NA	NA	NA	NA
294	Female	I	0	0	NA	NA	NA	NA	NA
295	Male	I	0	0	NA	NA	NA	NA	NA
296	Female	I	0	0	NA	NA	NA	NA	NA
297	Female	I	0	0	NA	NA	NA	NA	NA
298	Male	I	0	0	NA	NA	NA	NA	NA
299	Male	I	0	0	NA	NA	NA	NA	NA
300	Female	I	0	0	NA	NA	NA	NA	NA
301	Male	I	0	0	NA	NA	NA	NA	NA
302	Male	I	0	0	NA	NA	NA	NA	NA
303	Male	I	0	0	NA	NA	NA	NA	NA
304	Male	I	0	0	NA	NA	NA	NA	NA
305	Decline	J	0	0	NA	NA	NA	NA	NA
306	Female	J	0	0	NA	NA	NA	NA	NA
307	Male	J	0	0	2.857142857	2.666666667	2.5	3.333333333	2.833333333
308	Female	J	0	0	NA	NA	NA	NA	NA
309	Female	J	0	0	NA	NA	NA	NA	NA
310	Female	J	0	0	NA	NA	NA	NA	NA
311	Female	J	0	0	NA	NA	NA	NA	NA
312	Male	J	0	0	3.428571429	2.888888889	3.1	2.428571429	2.666666667
313	Female	J	0	0	3	2.222222222	3	3.285714286	2.166666667
314	Female	J	0	0	NA	NA	NA	NA	NA
315	Male	J	0	0	NA	NA	NA	NA	NA
316	Male	J	0	0	3.428571429	2.333333333	2.3	2.571428571	2.666666667
317	Female	J	0	0	NA	NA	NA	NA	NA
318	Female	J	0	0	NA	NA	NA	NA	NA
319	Female	J	0	0	NA	NA	NA	NA	NA
320	Male	J	0	0	NA	NA	NA	NA	NA
321	Female	J	0	0	NA	NA	NA	NA	NA
322	Male	J	0	0	NA	NA	NA	NA	NA
323	Female	J	0	0	4.142857143	3	3.6	2.714285714	1.833333333
324	Female	J	0	0	3.428571429	3	3.4	3.142857143	3.333333333
325	Female	J	0	0	3.571428571	2.666666667	3.4	3.428571429	3
326	Female	J	0	0	NA	NA	NA	NA	NA
327	Male	J	0	0	4.571428571	2.888888889	3.333333333	2.285714286	3.666666667
328	Male	J	0	0	4.428571429	2.777777778	3.8	2.571428571	1.833333333
329	Decline	J	0	0	NA	NA	NA	2.285714286	2.5
330	Female	J	0	0	2.857142857	2.555555556	2.8	3	1.333333333
331	Male	J	0	0	3	2.333333333	2.7	2.571428571	3
332	Female	J	0	0	3.714285714	2.888888889	3.2	2.714285714	2.833333333
333	Female	J	0	0	3.857142857	2.888888889	3.4	2.428571429	2.333333333
334	Male	J	0	0	2.571428571	2.333333333	2.5	2.714285714	2.5
335	Female	J	0	0	4.428571429	3	3.6	1.857142857	3.166666667
336	Male	J	0	0	3.571428571	3	2.9	2.285714286	2.833333333
337	Male	J	0	0	3.714285714	2.888888889	3.2	3	3
338	Female	J	0	0	3.142857143	2.444444444	2.6	2	2
339	Male	J	0	0	4.571428571	3	3.6	1.571428571	2.5
340	Female	J	0	0	4.285714286	3	3.7	1.714285714	3.333333333
341	Male	J	0	0	4	2.777777778	3.1	2.714285714	2.833333333
342	Male	J	0	0	3	2.555555556	2.9	3.571428571	3.166666667
343	Female	J	0	0	2.857142857	2.777777778	2.8	2	2.666666667
344	Female	J	0	0	3.571428571	2.777777778	3.2	1.857142857	3.833333333
345	Female	J	0	0	4.142857143	3	3.7	2.285714286	3.666666667
346	Male	J	0	0	NA	NA	NA	NA	NA
347	Male	J	0	0	NA	NA	NA	NA	NA
348	Male	J	0	0	NA	NA	NA	NA	NA
349	Female	J	0	0	NA	NA	NA	NA	NA
350	Female	J	0	0	NA	NA	NA	NA	NA
351	Female	J	0	0	NA	NA	NA	NA	NA
352	Male	J	0	0	NA	NA	NA	NA	NA
353	Male	J	0	0	NA	NA	NA	NA	NA
354	Female	J	0	0	NA	NA	NA	NA	NA
355	Female	J	0	0	NA	NA	NA	NA	NA
356	Male	J	0	0	NA	NA	NA	NA	NA
357	Male	J	0	0	NA	NA	NA	NA	NA
358	Female	J	0	0	3.285714286	1.888888889	2.6	2	2
359	Male	J	0	0	3.857142857	2.777777778	3.4	2.428571429	3
360	Female	J	0	0	3.571428571	2.777777778	2.9	2	3.5
361	Female	J	0	0	3.142857143	2.666666667	3.3	2.571428571	2
362	Female	J	0	0	3.142857143	2.777777778	2.6	2.428571429	2.833333333
363	Female	J	0	0	4.142857143	2.777777778	3.4	1.428571429	3.833333333
364	Decline	J	0	0	NA	NA	NA	NA	NA
365	Male	J	0	0	NA	NA	NA	NA	NA
366	Female	J	0	0	NA	NA	NA	NA	NA
367	Female	J	0	0	NA	NA	NA	NA	NA
368	Male	J	0	0	NA	NA	NA	NA	NA
369	Female	J	0	0	NA	NA	NA	NA	NA
370	Decline	J	0	0	5	3	4	1.285714286	3.333333333
371	Female	J	0	0	4.142857143	3	3.1	3.285714286	3.5
372	Male	J	0	0	NA	NA	NA	NA	NA
373	Female	J	0	0	3.285714286	2.666666667	2.1	1.857142857	2.333333333
374	Decline	J	0	0	NA	NA	NA	NA	NA
375	Decline	J	0	0	3.857142857	2.888888889	3.6	1.285714286	2.666666667
376	Male	J	0	0	NA	NA	NA	NA	NA
377	Male	J	0	0	NA	NA	NA	NA	NA
378	Female	J	0	0	NA	NA	NA	NA	NA
379	Male	J	0	0	NA	NA	NA	NA	NA
380	Female	J	0	0	NA	NA	NA	NA	NA
381	Male	J	0	0	NA	NA	NA	NA	NA
382	Female	J	0	0	NA	NA	NA	NA	NA
383	Male	J	0	0	NA	NA	NA	NA	NA
384	Male	J	0	0	NA	NA	NA	NA	NA
385	Male	J	0	0	NA	NA	NA	NA	NA
386	Female	J	0	0	NA	NA	NA	NA	NA
387	Male	J	0	0	NA	NA	NA	NA	NA
388	Female	J	0	0	4.428571429	2.888888889	3.2	1.428571429	3.166666667
389	Female	J	0	0	3.285714286	2.222222222	2.8	3.285714286	3.333333333
390	Female	J	0	0	2.857142857	2.666666667	2.2	2.142857143	1.833333333
391	Male	J	0	0	NA	NA	NA	NA	NA
392	Decline	J	0	0	NA	NA	NA	NA	NA
393	Male	J	0	0	NA	NA	NA	NA	NA
394	Female	J	0	0	NA	NA	NA	NA	NA
395	Male	J	0	0	NA	NA	NA	NA	NA
396	Male	J	0	0	NA	NA	NA	NA	NA
397	Male	J	0	0	NA	NA	NA	NA	NA
398	Female	J	0	0	NA	NA	NA	NA	NA
399	Male	J	0	0	NA	NA	NA	NA	NA
400	Male	J	0	0	NA	NA	NA	NA	NA
401	Male	J	0	0	4.142857143	2.666666667	3.3	1	3.166666667
402	Male	J	0	0	NA	NA	NA	NA	NA
403	Female	J	0	0	NA	NA	NA	NA	NA
404	Female	J	0	0	NA	NA	NA	NA	NA
405	Female	J	0	0	2.285714286	2.555555556	1.9	3.428571429	2.333333333
406	Female	J	0	0	NA	NA	NA	NA	NA
407	Male	J	0	0	NA	NA	NA	NA	NA
408	Male	J	0	0	NA	NA	NA	NA	NA
409	Male	J	0	0	3.428571429	2.777777778	3.2	3.142857143	3.166666667
410	Female	B	1	0	NA	NA	NA	NA	NA
411	Male	B	1	0	NA	NA	NA	NA	NA
412	Female	B	1	0	NA	NA	NA	NA	NA
413	Male	B	1	0	NA	NA	NA	NA	NA
414	Male	H	1	0	NA	NA	NA	NA	NA
415	Male	H	1	0	4	2.625	3.2	3	NA
416	Male	H	1	0	NA	NA	NA	NA	NA
417	Female	H	1	0	NA	NA	NA	NA	NA
418	Female	H	1	0	3.428571429	2.333333333	3.3	3.428571429	3.333333333
419	Female	H	1	0	NA	NA	NA	NA	NA
420	Male	H	1	0	NA	NA	NA	NA	NA
421	Female	H	1	0	NA	NA	NA	NA	NA
422	Female	H	1	0	NA	NA	NA	NA	NA
423	Female	H	1	0	NA	NA	NA	NA	NA
424	Male	H	1	0	NA	NA	NA	NA	NA
425	Female	H	1	0	NA	NA	NA	NA	NA
426	Female	H	1	0	NA	NA	NA	NA	NA
427	Male	H	1	0	NA	NA	NA	NA	NA
428	Female	H	1	0	NA	NA	NA	NA	NA
429	Female	H	1	0	NA	NA	NA	NA	NA
430	Female	H	1	0	NA	NA	NA	NA	NA
431	Male	H	1	0	NA	NA	NA	NA	NA
432	Female	H	1	0	NA	NA	NA	NA	NA
433	Female	H	1	0	NA	NA	NA	NA	NA
434	Female	H	1	0	NA	NA	NA	NA	NA
435	Female	B	1	0	NA	NA	NA	NA	NA
436	Male	B	1	0	NA	NA	NA	NA	NA
437	Female	B	1	0	NA	NA	NA	NA	NA
438	Male	B	1	0	NA	NA	NA	NA	NA
439	Male	B	1	0	NA	NA	NA	NA	NA
440	Female	H	1	0	NA	NA	NA	NA	NA
441	Female	H	1	0	NA	NA	NA	NA	NA
442	Female	H	1	0	NA	NA	NA	NA	NA
443	Male	H	1	0	NA	NA	NA	NA	NA
444	Male	H	1	0	NA	NA	NA	NA	NA
445	Female	H	1	0	NA	NA	NA	NA	NA
446	Male	H	1	0	NA	NA	NA	NA	NA
447	Male	H	1	0	NA	NA	NA	NA	NA
448	Female	H	1	0	NA	NA	NA	NA	NA
449	Female	H	1	0	NA	NA	NA	NA	NA
450	Female	H	1	0	NA	NA	NA	NA	NA
451	Female	H	1	0	NA	NA	NA	NA	NA
452	Female	H	1	0	NA	NA	NA	NA	NA
453	Female	H	1	0	NA	NA	NA	NA	NA
454	Female	H	1	0	NA	NA	NA	NA	NA
455	Male	H	1	0	NA	NA	NA	NA	NA
456	Male	H	1	0	NA	NA	NA	NA	NA
457	Female	H	1	0	NA	NA	NA	NA	NA
458	Female	H	1	0	NA	NA	NA	NA	NA
1	Female	G	0	2	NA	NA	NA	NA	NA
2	Female	G	0	2	NA	NA	NA	NA	NA
3	Male	G	0	2	NA	NA	NA	NA	NA
4	Male	G	0	2	NA	NA	NA	NA	NA
5	Decline	G	0	2	NA	NA	NA	NA	NA
6	Female	G	0	2	NA	NA	NA	NA	NA
7	Male	G	0	2	NA	NA	NA	NA	NA
8	Female	G	0	2	NA	NA	NA	NA	NA
9	Female	G	0	2	NA	NA	NA	NA	NA
10	Decline	G	0	2	NA	NA	NA	NA	NA
11	Female	G	0	2	NA	NA	NA	NA	NA
12	Female	G	0	2	NA	NA	NA	NA	NA
13	Female	G	0	2	NA	NA	NA	NA	NA
14	Decline	G	0	2	NA	NA	NA	NA	NA
15	Female	G	0	2	NA	NA	NA	NA	NA
16	Female	G	0	2	NA	NA	NA	NA	NA
17	Female	G	0	2	NA	NA	NA	NA	NA
18	Male	G	0	2	NA	NA	NA	NA	NA
19	Female	G	0	2	NA	NA	NA	NA	NA
20	Female	G	0	2	NA	NA	NA	NA	NA
21	Male	G	0	2	NA	NA	NA	NA	NA
22	Male	G	0	2	NA	NA	NA	NA	NA
23	Male	G	0	2	NA	NA	NA	NA	NA
24	Male	G	0	2	NA	NA	NA	NA	NA
25	Female	J	0	2	NA	NA	NA	NA	NA
26	Female	B	1	2	NA	NA	NA	NA	NA
27	Female	B	1	2	NA	NA	NA	NA	NA
28	Male	B	1	2	NA	NA	NA	NA	NA
29	Female	B	1	2	NA	NA	NA	NA	NA
30	Female	B	1	2	NA	NA	NA	NA	NA
31	Female	B	1	2	NA	NA	NA	NA	NA
32	Male	B	1	2	NA	NA	NA	NA	NA
33	Female	B	1	2	NA	NA	NA	NA	NA
34	Male	B	1	2	NA	NA	NA	NA	NA
35	Male	B	1	2	NA	NA	NA	NA	NA
36	Male	B	1	2	NA	NA	NA	NA	NA
37	Male	B	1	2	NA	NA	NA	NA	NA
38	Male	B	1	2	NA	NA	NA	NA	NA
39	Female	B	1	2	NA	NA	NA	NA	NA
40	Female	B	1	2	NA	NA	NA	NA	NA
41	Female	B	1	2	NA	NA	NA	NA	NA
42	Male	B	1	2	NA	NA	NA	NA	NA
43	Female	B	1	2	NA	NA	NA	NA	NA
44	Female	B	1	2	NA	NA	NA	NA	NA
45	Male	B	1	2	NA	NA	NA	NA	NA
46	Female	B	1	2	NA	NA	NA	NA	NA
47	Female	B	1	2	NA	NA	NA	NA	NA
48	Male	B	1	2	NA	NA	NA	NA	NA
49	Male	B	1	2	NA	NA	NA	NA	NA
50	Male	B	1	2	NA	NA	NA	NA	NA
51	Female	B	1	2	NA	NA	NA	NA	NA
52	Male	B	1	2	NA	NA	NA	NA	NA
53	Male	B	1	2	NA	NA	NA	NA	NA
54	Female	B	1	2	NA	NA	NA	NA	NA
55	Female	B	1	2	NA	NA	NA	NA	NA
56	Male	C	1	2	3.142857143	2.555555556	2.6	2.428571429	2.5
57	Decline	C	1	2	3.428571429	2.444444444	1.333333333	1	1
58	Female	C	1	2	NA	NA	NA	NA	NA
59	Male	C	1	2	NA	NA	NA	NA	NA
60	Male	C	1	2	2.857142857	1.777777778	2.4	2.428571429	2.166666667
61	Female	C	1	2	5	2.555555556	3.4	2	2.5
62	Male	C	1	2	NA	NA	NA	NA	NA
63	Female	C	1	2	3.285714286	2.222222222	2.6	2.571428571	2.666666667
64	Female	C	1	2	3.571428571	2.444444444	2.8	3	2.5
65	Male	C	1	2	3	2.888888889	2.8	2.714285714	2.333333333
66	Male	C	1	2	3.857142857	2.555555556	2.9	2.571428571	2.833333333
67	Female	C	1	2	2.714285714	2.444444444	2.3	3.285714286	2.333333333
68	Female	C	1	2	NA	NA	NA	NA	NA
69	Female	C	1	2	3.571428571	2.555555556	2.4	3.142857143	3.5
70	Female	C	1	2	3.285714286	2.888888889	2.9	3.285714286	3.333333333
71	Female	C	1	2	2.857142857	2.555555556	3.2	2.857142857	3
72	Female	C	1	2	3	2.222222222	2.4	2.857142857	3
73	Female	C	1	2	4.285714286	2.875	3.2	2.571428571	2.5
74	Male	C	1	2	4.142857143	2.666666667	2.7	2.857142857	3.333333333
75	Male	C	1	2	3.285714286	2.555555556	3.6	2.571428571	2.333333333
76	Male	C	1	2	4.285714286	2.666666667	3.5	3.571428571	3.333333333
77	Male	C	1	2	NA	NA	NA	NA	NA
78	Male	C	1	2	3.428571429	2	2.5	3.285714286	3.333333333
79	Male	C	1	2	4.428571429	3	3.2	2.857142857	3.5
80	Male	C	1	2	5	2	3.1	3	2.5
81	Decline	C	1	2	NA	NA	NA	NA	NA
82	Decline	C	1	2	NA	NA	NA	NA	NA
83	Female	C	1	2	3.714285714	2.111111111	2.8	2.571428571	3.333333333
84	Female	C	1	2	3.428571429	3	3.1	3	3.166666667
85	Male	C	1	2	4.571428571	2.777777778	3.6	2.714285714	4
86	Female	C	1	2	4	2.222222222	3.3	2	2.333333333
87	Female	C	1	2	NA	NA	NA	NA	NA
88	Female	C	1	2	NA	NA	NA	NA	NA
89	Female	C	1	2	3.714285714	3	2.6	3.285714286	3.166666667
90	Male	C	1	2	2.285714286	2.444444444	2.8	1.571428571	2.166666667
91	Male	C	1	2	2.142857143	2	2.5	5.714285714	NA
92	Male	C	1	2	3.285714286	1.666666667	3	1.833333333	2.333333333
93	Decline	C	1	2	2.714285714	2.444444444	2.888888889	2.857142857	3.666666667
94	Female	D	1	2	3.142857143	2.555555556	3	2.142857143	2.833333333
95	Female	D	1	2	3.142857143	2.111111111	1.9	2.714285714	2.666666667
96	Male	D	1	2	NA	NA	NA	NA	NA
97	Male	D	1	2	3.428571429	2.555555556	3.2	3	2.666666667
98	Female	D	1	2	3.142857143	2.666666667	2.5	3	2.833333333
99	Male	D	1	2	4	2.555555556	3.4	2.714285714	2.5
100	Male	D	1	2	NA	NA	NA	NA	NA
101	Male	D	1	2	4	2.555555556	3.4	2.714285714	2.5
102	Female	D	1	2	NA	NA	NA	NA	NA
103	Female	D	1	2	NA	NA	NA	NA	NA
104	Male	D	1	2	NA	NA	NA	NA	NA
105	Male	D	1	2	4.142857143	2.888888889	3.3	2.285714286	2.166666667
106	Female	D	1	2	NA	NA	NA	NA	NA
107	Female	D	1	2	NA	NA	NA	NA	NA
108	Female	D	1	2	NA	NA	NA	NA	NA
109	Male	D	1	2	NA	NA	NA	NA	NA
110	Male	D	1	2	NA	NA	NA	NA	NA
111	Male	D	1	2	3.285714286	2.777777778	2.7	3.285714286	2.333333333
112	Female	D	1	2	NA	NA	NA	NA	NA
113	Female	D	1	2	NA	NA	NA	NA	NA
114	Female	D	1	2	NA	NA	NA	NA	NA
115	Female	D	1	2	3.285714286	2.777777778	2.6	3.142857143	2.666666667
116	Female	D	1	2	5	3	1.4	4	4
117	Female	D	1	2	3.142857143	2.666666667	2.9	1.857142857	2
118	Female	D	1	2	2.714285714	2.222222222	2.5	2.857142857	2.833333333
119	Female	D	1	2	4.428571429	3	2.8	3.142857143	2.333333333
120	Female	D	1	2	NA	NA	NA	NA	NA
121	Male	D	1	2	NA	NA	NA	NA	NA
122	Female	D	1	2	NA	NA	NA	NA	NA
123	Female	D	1	2	NA	NA	NA	NA	NA
124	Male	D	1	2	2.857142857	2.444444444	2.6	2.571428571	2.333333333
125	Male	D	1	2	4.285714286	2.888888889	3	2.142857143	2
126	Female	D	1	2	NA	NA	NA	NA	NA
127	Decline	D	1	2	NA	NA	NA	NA	NA
128	Female	D	1	2	2.714285714	2.777777778	2.5	3	2.666666667
129	Female	D	1	2	4.142857143	2.888888889	4	2.571428571	2.333333333
130	Female	D	1	2	3.285714286	2.222222222	2.7	3.285714286	3.166666667
131	Female	D	1	2	NA	NA	NA	NA	NA
132	Male	D	1	2	3.714285714	2.444444444	3.4	1.714285714	2.166666667
133	Female	D	1	2	3.428571429	1.888888889	3	2.714285714	3
134	Female	D	1	2	3.142857143	3	4	3	2.666666667
135	Male	D	1	2	NA	NA	NA	NA	NA
136	Female	E	1	2	4.142857143	2.555555556	3.2	4	4
137	Female	E	1	2	3.571428571	3	2.9	3	3.5
138	Male	E	1	2	NA	NA	NA	NA	NA
139	Female	E	1	2	NA	NA	NA	NA	NA
140	Male	E	1	2	3.571428571	2.222222222	2.9	3.428571429	3.166666667
141	Male	E	1	2	3.428571429	2.777777778	3.333333333	3.428571429	2.666666667
142	Male	E	1	2	NA	NA	NA	NA	NA
143	Male	E	1	2	3.714285714	2.666666667	2.5	2.857142857	2.833333333
144	Female	E	1	2	3.142857143	2	2.6	2.714285714	2.5
145	Male	E	1	2	NA	NA	NA	NA	NA
146	Male	E	1	2	4.142857143	2.333333333	3.5	2.428571429	2.333333333
147	Female	E	1	2	1.857142857	1.625	2.2	NA	NA
148	Female	E	1	2	3.428571429	2.555555556	3.2	3.142857143	3.166666667
149	Female	E	1	2	NA	NA	NA	NA	NA
150	Female	E	1	2	NA	NA	NA	NA	NA
151	Male	E	1	2	NA	NA	NA	NA	NA
152	Male	E	1	2	NA	NA	NA	NA	NA
153	Male	E	1	2	NA	NA	NA	NA	NA
154	Female	E	1	2	NA	NA	NA	NA	NA
155	Male	E	1	2	NA	NA	NA	NA	NA
156	Male	E	1	2	3.428571429	3	3.3	2	2.5
157	Male	E	1	2	NA	NA	NA	NA	NA
158	Female	E	1	2	NA	NA	NA	NA	NA
159	Female	E	1	2	3.142857143	1.777777778	1.5	2.571428571	2.333333333
160	Female	E	1	2	NA	NA	NA	NA	NA
161	Female	E	1	2	4.428571429	2.777777778	3.2	2.428571429	3.166666667
162	Male	E	1	2	NA	NA	NA	NA	NA
163	Female	E	1	2	NA	NA	NA	NA	NA
164	Male	E	1	2	NA	NA	NA	NA	NA
165	Female	E	1	2	NA	NA	NA	NA	NA
166	Female	E	1	2	3	2.222222222	2.6	3	2.833333333
167	Female	E	1	2	4.714285714	2.666666667	4	3.428571429	3
168	Male	E	1	2	3.285714286	2.777777778	2.9	2.714285714	3
169	Female	E	1	2	3.428571429	2.777777778	2.8	3.142857143	3.166666667
170	Male	E	1	2	2.857142857	2.666666667	3.2	2.142857143	2.5
171	Female	E	1	2	4.285714286	2.777777778	3.7	2.285714286	3.5
172	Female	E	1	2	4.142857143	2.555555556	3	2.857142857	3
173	Female	E	1	2	3.285714286	2	2.1	2.571428571	2.833333333
174	Male	E	1	2	3	2.375	2.8	2.285714286	3
175	Female	E	1	2	4.142857143	2.666666667	3	2.857142857	2.833333333
176	Female	E	1	2	2.857142857	2.333333333	2.9	1.571428571	2.166666667
177	Male	E	1	2	2.571428571	1.777777778	1.6	2.714285714	2.166666667
178	Female	E	1	2	2	1.777777778	2.3	1.714285714	1.666666667
179	Female	E	1	2	NA	NA	NA	NA	NA
180	Female	E	1	2	NA	NA	NA	NA	NA
181	Male	E	1	2	NA	NA	NA	NA	NA
182	Female	E	1	2	NA	NA	NA	NA	NA
183	Female	E	1	2	NA	NA	NA	NA	NA
184	Female	E	1	2	NA	NA	NA	NA	NA
185	Male	E	1	2	NA	NA	NA	NA	NA
186	Male	E	1	2	NA	NA	NA	NA	NA
187	Female	E	1	2	NA	NA	NA	NA	NA
188	Female	E	1	2	3.142857143	2	2.5	2.142857143	3
189	Male	F	1	2	2.857142857	2.666666667	4	3.428571429	3.833333333
190	Female	F	1	2	4.142857143	2.666666667	3.3	2.285714286	2.166666667
191	Male	F	1	2	3.428571429	3	3.3	3	3
192	Male	F	1	2	3.285714286	3	4	2.714285714	2.5
193	Female	F	1	2	NA	NA	NA	NA	NA
194	Male	F	1	2	3.714285714	2.222222222	2.4	3.142857143	3.166666667
195	Male	F	1	2	4.285714286	2.444444444	3	2.428571429	2.666666667
196	Male	F	1	2	4.285714286	1.555555556	2.6	2.857142857	2.166666667
197	Female	F	1	2	2.428571429	2	2.3	2.142857143	2.5
198	Female	F	1	2	3.142857143	2.444444444	2.9	2.285714286	2.833333333
199	Male	F	1	2	NA	NA	NA	NA	NA
200	Female	F	1	2	NA	NA	NA	NA	NA
201	Female	F	1	2	4.714285714	3	3.1	3.714285714	3
202	Female	F	1	2	4.428571429	3	3.9	2.571428571	3
203	Female	F	1	2	4.714285714	3	3.6	2.857142857	2.833333333
204	Male	F	1	2	3.571428571	1.888888889	2.7	3.857142857	4
205	Male	F	1	2	3.857142857	1.555555556	2.7	2.142857143	1.833333333
206	Male	F	1	2	4.285714286	2.888888889	4	2.285714286	2.5
207	Male	F	1	2	3.571428571	1.333333333	3.1	2	2
208	Male	F	1	2	3.857142857	2.444444444	3.2	2.142857143	2.333333333
209	Male	F	1	2	4.285714286	2.777777778	2.8	2	3.166666667
210	Female	F	1	2	4.285714286	2.666666667	3.5	3	2.166666667
211	Female	F	1	2	3.142857143	2.444444444	3	2.714285714	2.5
212	Female	F	1	2	3.428571429	2.666666667	2.5	3.571428571	3.333333333
213	Male	F	1	2	4.428571429	3	3.3	2.571428571	2.5
214	Male	F	1	2	4.285714286	2.888888889	3.3	2.857142857	2.5
215	Female	F	1	2	4.428571429	2.111111111	3.1	2.142857143	1.666666667
216	Female	F	1	2	2.714285714	2.666666667	3.9	2.857142857	3
217	Female	F	1	2	4.714285714	2.888888889	3.1	2.571428571	2.666666667
218	Female	F	1	2	3.714285714	2.555555556	3.2	2.714285714	2.5
219	Male	F	1	2	4	2.777777778	3.2	2.285714286	2
220	Male	F	1	2	NA	NA	NA	NA	NA
221	Female	H	1	2	5	3	4	2.571428571	2.5
222	Female	H	1	2	NA	NA	NA	NA	NA
223	Decline	H	1	2	NA	NA	NA	NA	NA
224	Male	H	1	2	NA	NA	NA	NA	NA
225	Female	H	1	2	NA	NA	NA	NA	NA
226	Male	H	1	2	NA	NA	NA	NA	NA
227	Male	H	1	2	NA	NA	NA	NA	NA
228	Male	H	1	2	NA	NA	NA	NA	NA
229	Male	H	1	2	NA	NA	NA	NA	NA
230	Female	H	1	2	NA	NA	NA	NA	NA
231	Male	H	1	2	NA	NA	NA	NA	NA
232	Male	H	1	2	NA	NA	NA	NA	NA
233	Male	H	1	2	NA	NA	NA	NA	NA
234	Female	H	1	2	NA	NA	NA	NA	NA
235	Female	H	1	2	NA	NA	NA	NA	NA
236	Male	H	1	2	NA	NA	NA	NA	NA
237	Male	H	1	2	NA	NA	NA	NA	NA
238	Female	H	1	2	NA	NA	NA	NA	NA
239	Female	H	1	2	NA	NA	NA	NA	NA
240	Female	H	1	2	NA	NA	NA	NA	NA
241	Male	H	1	2	NA	NA	NA	NA	NA
242	Male	H	1	2	NA	NA	NA	NA	NA
243	Male	H	1	2	NA	NA	NA	NA	NA
244	Female	H	1	2	NA	NA	NA	NA	NA
245	Decline	H	1	2	NA	NA	NA	NA	NA
246	Male	H	1	2	NA	NA	NA	NA	NA
247	Male	H	1	2	3.5	3.222222222	3.6	3	3
248	Male	H	1	2	NA	NA	NA	NA	NA
249	Female	H	1	2	2.714285714	3	3.9	3.5	3.333333333
250	Female	C	1	2	NA	NA	NA	NA	NA
251	Male	C	1	2	NA	NA	NA	NA	NA
252	Female	A	0	2	NA	NA	NA	NA	NA
253	Male	A	0	2	3.857142857	2.777777778	3.3	2.666666667	2.833333333
254	Decline	A	0	2	3.142857143	3	2.4	2.714285714	2.166666667
255	Female	A	0	2	3.714285714	3	3.1	3.428571429	3
256	Female	A	0	2	3.428571429	1.888888889	2.5	3	2.833333333
257	Female	A	0	2	2.571428571	2.888888889	2.9	3.428571429	3.666666667
258	Male	A	0	2	4.571428571	3	3.4	1.571428571	2.333333333
259	Male	A	0	2	4.142857143	2.444444444	2.4	2.428571429	2.333333333
260	Male	A	0	2	3.857142857	2.777777778	3.2	2.857142857	2.666666667
261	Female	A	0	2	NA	NA	NA	NA	NA
262	Male	A	0	2	3.714285714	2.888888889	3.7	2.428571429	2.333333333
263	Female	A	0	2	3.142857143	2.777777778	3	3	2.833333333
264	Male	A	0	2	NA	NA	NA	NA	NA
265	Female	A	0	2	NA	NA	NA	NA	NA
266	Female	A	0	2	NA	NA	NA	NA	NA
267	Female	A	0	2	3.428571429	2.222222222	2.7	2.857142857	3
268	Male	A	0	2	1.714285714	1.555555556	2.2	3.142857143	2.5
269	Female	A	0	2	2.714285714	2.888888889	2.4	2.714285714	2.666666667
270	Female	A	0	2	3.714285714	2.555555556	3.3	2.571428571	2.666666667
271	Female	A	0	2	3.285714286	3	2.8	2.714285714	2.666666667
272	Female	A	0	2	4.428571429	3	3.7	2.428571429	3.833333333
273	Female	A	0	2	3.428571429	2	2	2	2.333333333
274	Male	A	0	2	3.285714286	2.444444444	2.8	2.285714286	2.166666667
275	Female	A	0	2	4	2.555555556	2.9	3	3.166666667
276	Male	A	0	2	2.571428571	1.777777778	2	1.714285714	1.333333333
277	Female	A	0	2	3.428571429	3	3.6	3	2.833333333
278	Female	A	0	2	3.857142857	3	3.4	3.142857143	2.333333333
279	Female	A	0	2	3.571428571	2.666666667	2.9	3.142857143	3.333333333
280	Male	A	0	2	NA	NA	NA	NA	NA
281	Female	A	0	2	NA	NA	NA	NA	NA
282	Male	A	0	2	3.571428571	2.666666667	3.3	2.857142857	2.333333333
283	Female	A	0	2	NA	NA	NA	NA	NA
284	Male	A	0	2	3	3	2.7	2	2.5
285	Female	A	0	2	3.428571429	3	2.7	2.857142857	2.666666667
286	Male	A	0	2	3	2.111111111	3	1.714285714	1.833333333
287	Male	A	0	2	2.428571429	2.333333333	2.5	2.285714286	2.666666667
288	Female	G	0	2	NA	NA	NA	NA	NA
289	Female	G	0	2	NA	NA	NA	NA	NA
290	Decline	G	0	2	NA	NA	NA	NA	NA
291	Female	I	0	2	NA	NA	NA	NA	NA
292	Male	I	0	2	NA	NA	NA	NA	NA
293	Female	I	0	2	NA	NA	NA	NA	NA
294	Female	I	0	2	NA	NA	NA	NA	NA
295	Male	I	0	2	NA	NA	NA	NA	NA
296	Female	I	0	2	NA	NA	NA	NA	NA
297	Female	I	0	2	NA	NA	NA	NA	NA
298	Male	I	0	2	NA	NA	NA	NA	NA
299	Male	I	0	2	NA	NA	NA	NA	NA
300	Female	I	0	2	NA	NA	NA	NA	NA
301	Male	I	0	2	NA	NA	NA	NA	NA
302	Male	I	0	2	NA	NA	NA	NA	NA
303	Male	I	0	2	NA	NA	NA	NA	NA
304	Male	I	0	2	NA	NA	NA	NA	NA
305	Decline	J	0	2	1.142857143	2.222222222	1.9	1	1
306	Female	J	0	2	NA	NA	NA	NA	NA
307	Male	J	0	2	3.571428571	3	2.1	2.285714286	2.5
308	Female	J	0	2	4.142857143	2.666666667	3.2	2.285714286	2.833333333
309	Female	J	0	2	2.571428571	2.666666667	2.5	2.571428571	2.666666667
310	Female	J	0	2	3.714285714	3	2.7	2.857142857	3
311	Female	J	0	2	NA	NA	NA	NA	NA
312	Male	J	0	2	2.714285714	2.666666667	1.1	3.714285714	3
313	Female	J	0	2	3.571428571	2.555555556	4	2.714285714	3
314	Female	J	0	2	5	3	4	2.285714286	2.5
315	Male	J	0	2	NA	NA	NA	NA	NA
316	Male	J	0	2	3.714285714	2.666666667	3.2	2.857142857	3.166666667
317	Female	J	0	2	2.571428571	2	3.3	2.285714286	2
318	Female	J	0	2	4	2.333333333	2.8	2.142857143	2
319	Female	J	0	2	2.857142857	2.333333333	2.4	2.857142857	3
320	Male	J	0	2	3.571428571	3	3.4	4	3.333333333
321	Female	J	0	2	NA	NA	NA	NA	NA
322	Male	J	0	2	NA	NA	NA	NA	NA
323	Female	J	0	2	3.571428571	2.888888889	2.9	2.857142857	1.833333333
324	Female	J	0	2	3.857142857	3	3.2	3	3.166666667
325	Female	J	0	2	3.571428571	2.444444444	3.3	2.857142857	3
326	Female	J	0	2	4	2.444444444	3.5	2.714285714	2.5
327	Male	J	0	2	4.428571429	3	2.9	2.428571429	2.5
328	Male	J	0	2	4.285714286	3	4	2.285714286	1
329	Decline	J	0	2	2.428571429	1.222222222	1.7	2.428571429	3.333333333
330	Female	J	0	2	2.857142857	2.555555556	3.6	3.142857143	2.666666667
331	Male	J	0	2	3.428571429	2.666666667	2.6	2.428571429	2.333333333
332	Female	J	0	2	NA	NA	NA	NA	NA
333	Female	J	0	2	2.714285714	2.555555556	2.3	1.571428571	1.833333333
334	Male	J	0	2	2.857142857	3	2.8	2.714285714	2.166666667
335	Female	J	0	2	3.714285714	3	2.8	1.857142857	1.5
336	Male	J	0	2	3	2.111111111	2.6	1.714285714	2.5
337	Male	J	0	2	3.571428571	3	2.7	2.285714286	2.833333333
338	Female	J	0	2	3.285714286	2	3	2.571428571	2.5
339	Male	J	0	2	4.428571429	3	3.7	1.857142857	2
340	Female	J	0	2	4	3	3.2	2.714285714	2.5
341	Male	J	0	2	3.142857143	2.777777778	2.7	2.571428571	2.5
342	Male	J	0	2	3.857142857	2.888888889	2.9	2.571428571	2.833333333
343	Female	J	0	2	3.714285714	2.444444444	3.2	2.142857143	2.833333333
344	Female	J	0	2	3.714285714	2.444444444	2.9	2.142857143	2.5
345	Female	J	0	2	3.857142857	2.777777778	2.9	3.285714286	3.333333333
346	Male	J	0	2	3.857142857	2.666666667	3.5	2.428571429	2.5
347	Male	J	0	2	4.714285714	2.888888889	3.9	2.428571429	2.666666667
348	Male	J	0	2	4	2.777777778	2.9	2.285714286	2.833333333
349	Female	J	0	2	4.428571429	3	3.8	2.142857143	2.166666667
350	Female	J	0	2	1.571428571	2.444444444	1.7	2.571428571	1.666666667
351	Female	J	0	2	4.285714286	2.888888889	2.8	2.285714286	2.5
352	Male	J	0	2	3	2.777777778	3	2.857142857	3.666666667
353	Male	J	0	2	NA	NA	NA	NA	NA
354	Female	J	0	2	NA	NA	NA	NA	NA
355	Female	J	0	2	NA	NA	NA	NA	NA
356	Male	J	0	2	NA	NA	NA	NA	NA
357	Male	J	0	2	NA	NA	NA	NA	NA
358	Female	J	0	2	3.571428571	2.333333333	2.9	3	2.333333333
359	Male	J	0	2	3.714285714	2.333333333	3	3	3.166666667
360	Female	J	0	2	4	2.666666667	3.3	2.428571429	2.666666667
361	Female	J	0	2	4.285714286	2.777777778	3.7	1.428571429	2.333333333
362	Female	J	0	2	NA	NA	NA	NA	NA
363	Female	J	0	2	3.142857143	2.333333333	3.1	3.428571429	2.5
364	Decline	J	0	2	2.285714286	3	3.9	2.428571429	2.666666667
365	Male	J	0	2	NA	NA	NA	NA	NA
366	Female	J	0	2	3.571428571	2.555555556	2.4	2.571428571	2.833333333
367	Female	J	0	2	NA	NA	NA	NA	NA
368	Male	J	0	2	3	3	3.5	1.714285714	2.5
369	Female	J	0	2	4.333333333	2.555555556	2.6	3	2.333333333
370	Decline	J	0	2	NA	NA	NA	NA	NA
371	Female	J	0	2	4.571428571	3	3.3	2.714285714	2.5
372	Male	J	0	2	NA	NA	NA	NA	NA
373	Female	J	0	2	3.285714286	2.222222222	2.4	2	2.5
374	Decline	J	0	2	2.428571429	2.333333333	2	3.428571429	3.833333333
375	Decline	J	0	2	NA	NA	NA	NA	NA
376	Male	J	0	2	2.714285714	2.666666667	1.1	3.714285714	3
377	Male	J	0	2	2.285714286	3	3.9	2.428571429	2.666666667
378	Female	J	0	2	3	3	3.1	3.571428571	3.833333333
379	Male	J	0	2	NA	NA	NA	NA	NA
380	Female	J	0	2	NA	NA	NA	NA	NA
381	Male	J	0	2	4.285714286	3	3.3	2.857142857	2.666666667
382	Female	J	0	2	4	3	3	3	3.833333333
383	Male	J	0	2	3.714285714	3	3.5	2.285714286	1.5
384	Male	J	0	2	4.142857143	2.888888889	2.9	2.333333333	2.5
385	Male	J	0	2	4.714285714	2.888888889	3.6	3.428571429	3.166666667
386	Female	J	0	2	4.285714286	2.666666667	3.3	2	2.166666667
387	Male	J	0	2	4.428571429	2.888888889	3.6	3	3.333333333
388	Female	J	0	2	4.857142857	2.666666667	3.7	2.571428571	2.666666667
389	Female	J	0	2	3.571428571	2.777777778	2.9	3.285714286	3.333333333
390	Female	J	0	2	3.285714286	3	3	2.714285714	1.833333333
391	Male	J	0	2	3	2.444444444	2.7	2.285714286	2.333333333
392	Decline	J	0	2	4.142857143	3	2.8	2.714285714	2.833333333
393	Male	J	0	2	4.142857143	2.777777778	3.6	2.714285714	2.666666667
394	Female	J	0	2	NA	NA	NA	NA	NA
395	Male	J	0	2	3.571428571	3	3.1	3.285714286	3.833333333
396	Male	J	0	2	4.428571429	2.777777778	3.4	2.142857143	2.5
397	Male	J	0	2	2.285714286	3	2.9	3.285714286	3.333333333
398	Female	J	0	2	2.857142857	1.222222222	2.9	2.285714286	3.166666667
399	Male	J	0	2	NA	NA	NA	NA	NA
400	Male	J	0	2	1.142857143	3	3	4	4
401	Male	J	0	2	4.428571429	2.555555556	3.3	2.428571429	2.833333333
402	Male	J	0	2	3.571428571	2.666666667	3.5	2.571428571	2.666666667
403	Female	J	0	2	1.285714286	2.777777778	1.7	2.285714286	2.5
404	Female	J	0	2	3.142857143	2	2.5	NA	NA
405	Female	J	0	2	2.714285714	3	2.2	2	2.5
406	Female	J	0	2	2	3	3.1	3.142857143	2.5
407	Male	J	0	2	NA	NA	NA	NA	NA
408	Male	J	0	2	4	3	3	2	2.333333333
409	Male	J	0	2	NA	NA	NA	NA	NA
410	Female	B	1	2	NA	NA	NA	NA	NA
411	Male	B	1	2	NA	NA	NA	NA	NA
412	Female	B	1	2	NA	NA	NA	NA	NA
413	Male	B	1	2	NA	NA	NA	NA	NA
414	Male	H	1	2	NA	NA	NA	NA	NA
415	Male	H	1	2	NA	NA	NA	NA	NA
416	Male	H	1	2	NA	NA	NA	NA	NA
417	Female	H	1	2	NA	NA	NA	NA	NA
418	Female	H	1	2	NA	NA	NA	NA	NA
419	Female	H	1	2	NA	NA	NA	NA	NA
420	Male	H	1	2	NA	NA	NA	NA	NA
421	Female	H	1	2	NA	NA	NA	NA	NA
422	Female	H	1	2	NA	NA	NA	NA	NA
423	Female	H	1	2	NA	NA	NA	NA	NA
424	Male	H	1	2	NA	NA	NA	NA	NA
425	Female	H	1	2	NA	NA	NA	NA	NA
426	Female	H	1	2	NA	NA	NA	NA	NA
427	Male	H	1	2	NA	NA	NA	NA	NA
428	Female	H	1	2	NA	NA	NA	NA	NA
429	Female	H	1	2	NA	NA	NA	NA	NA
430	Female	H	1	2	NA	NA	NA	NA	NA
431	Male	H	1	2	NA	NA	NA	NA	NA
432	Female	H	1	2	NA	NA	NA	NA	NA
433	Female	H	1	2	NA	NA	NA	NA	NA
434	Female	H	1	2	NA	NA	NA	NA	NA
435	Female	B	1	2	NA	NA	NA	NA	NA
436	Male	B	1	2	NA	NA	NA	NA	NA
437	Female	B	1	2	NA	NA	NA	NA	NA
438	Male	B	1	2	NA	NA	NA	NA	NA
439	Male	B	1	2	NA	NA	NA	NA	NA
440	Female	H	1	2	NA	NA	NA	NA	NA
441	Female	H	1	2	NA	NA	NA	NA	NA
442	Female	H	1	2	NA	NA	NA	NA	NA
443	Male	H	1	2	NA	NA	NA	NA	NA
444	Male	H	1	2	NA	NA	NA	NA	NA
445	Female	H	1	2	NA	NA	NA	NA	NA
446	Male	H	1	2	NA	NA	NA	NA	NA
447	Male	H	1	2	NA	NA	NA	NA	NA
448	Female	H	1	2	NA	NA	NA	NA	NA
449	Female	H	1	2	NA	NA	NA	NA	NA
450	Female	H	1	2	NA	NA	NA	NA	NA
451	Female	H	1	2	NA	NA	NA	NA	NA
452	Female	H	1	2	NA	NA	NA	NA	NA
453	Female	H	1	2	NA	NA	NA	NA	NA
454	Female	H	1	2	NA	NA	NA	NA	NA
455	Male	H	1	2	NA	NA	NA	NA	NA
456	Male	H	1	2	NA	NA	NA	NA	NA
457	Female	H	1	2	NA	NA	NA	NA	NA
458	Female	H	1	2	NA	NA	NA	NA	NA
1	Female	G	0	5	NA	NA	NA	NA	NA
2	Female	G	0	5	NA	NA	NA	NA	NA
3	Male	G	0	5	NA	NA	NA	NA	NA
4	Male	G	0	5	NA	NA	NA	NA	NA
5	Decline	G	0	5	NA	NA	NA	NA	NA
6	Female	G	0	5	NA	NA	NA	NA	NA
7	Male	G	0	5	NA	NA	NA	NA	NA
8	Female	G	0	5	NA	NA	NA	NA	NA
9	Female	G	0	5	NA	NA	NA	NA	NA
10	Decline	G	0	5	NA	NA	NA	NA	NA
11	Female	G	0	5	NA	NA	NA	NA	NA
12	Female	G	0	5	NA	NA	NA	NA	NA
13	Female	G	0	5	NA	NA	NA	NA	NA
14	Decline	G	0	5	NA	NA	NA	NA	NA
15	Female	G	0	5	NA	NA	NA	NA	NA
16	Female	G	0	5	NA	NA	NA	NA	NA
17	Female	G	0	5	NA	NA	NA	NA	NA
18	Male	G	0	5	NA	NA	NA	NA	NA
19	Female	G	0	5	NA	NA	NA	NA	NA
20	Female	G	0	5	NA	NA	NA	NA	NA
21	Male	G	0	5	NA	NA	NA	NA	NA
22	Male	G	0	5	NA	NA	NA	NA	NA
23	Male	G	0	5	NA	NA	NA	NA	NA
24	Male	G	0	5	NA	NA	NA	NA	NA
25	Female	J	0	5	3.571428571	2.777777778	2.6	2.571428571	2.5
26	Female	B	1	5	NA	NA	NA	NA	NA
27	Female	B	1	5	3.285714286	2.666666667	2.9	3	2.666666667
28	Male	B	1	5	NA	NA	NA	NA	NA
29	Female	B	1	5	4	3	2.9	2.714285714	2.5
30	Female	B	1	5	NA	NA	NA	NA	NA
31	Female	B	1	5	1.571428571	1.666666667	1.3	2.428571429	2.5
32	Male	B	1	5	NA	NA	NA	NA	NA
33	Female	B	1	5	3.714285714	2.666666667	2.6	2.428571429	2.5
34	Male	B	1	5	NA	NA	NA	NA	NA
35	Male	B	1	5	2.571428571	2	3	2.571428571	3.166666667
36	Male	B	1	5	NA	NA	NA	NA	NA
37	Male	B	1	5	3.428571429	2.666666667	2.777777778	3.285714286	2.2
38	Male	B	1	5	3	2.666666667	3.3	NA	NA
39	Female	B	1	5	2	1.555555556	2	3.285714286	2.333333333
40	Female	B	1	5	4.285714286	3	3.2	2.714285714	2.833333333
41	Female	B	1	5	3.285714286	2.555555556	3.2	NA	NA
42	Male	B	1	5	NA	NA	NA	NA	NA
43	Female	B	1	5	3.714285714	2.777777778	2.8	3	2.666666667
44	Female	B	1	5	3.428571429	2.888888889	2.6	3.428571429	3.166666667
45	Male	B	1	5	4.333333333	2.777777778	4	2.714285714	2.5
46	Female	B	1	5	3.285714286	2.666666667	2.9	NA	NA
47	Female	B	1	5	3	2	2.5	3	2.833333333
48	Male	B	1	5	NA	NA	NA	NA	NA
49	Male	B	1	5	2.857142857	1.333333333	1.5	2.857142857	3.166666667
50	Male	B	1	5	3.571428571	2.666666667	2.6	2.714285714	2.5
51	Female	B	1	5	NA	NA	NA	NA	NA
52	Male	B	1	5	NA	NA	NA	NA	NA
53	Male	B	1	5	2.571428571	2.888888889	2.4	2.428571429	2.666666667
54	Female	B	1	5	NA	NA	NA	NA	NA
55	Female	B	1	5	3.857142857	2.555555556	2.9	2.714285714	2.333333333
56	Male	C	1	5	NA	NA	NA	NA	NA
57	Decline	C	1	5	NA	NA	NA	NA	NA
58	Female	C	1	5	NA	NA	NA	NA	NA
59	Male	C	1	5	NA	NA	NA	NA	NA
60	Male	C	1	5	NA	NA	NA	NA	NA
61	Female	C	1	5	NA	NA	NA	NA	NA
62	Male	C	1	5	NA	NA	NA	NA	NA
63	Female	C	1	5	NA	NA	NA	NA	NA
64	Female	C	1	5	NA	NA	NA	NA	NA
65	Male	C	1	5	NA	NA	NA	NA	NA
66	Male	C	1	5	NA	NA	NA	NA	NA
67	Female	C	1	5	NA	NA	NA	NA	NA
68	Female	C	1	5	NA	NA	NA	NA	NA
69	Female	C	1	5	NA	NA	NA	NA	NA
70	Female	C	1	5	NA	NA	NA	NA	NA
71	Female	C	1	5	NA	NA	NA	NA	NA
72	Female	C	1	5	NA	NA	NA	NA	NA
73	Female	C	1	5	NA	NA	NA	NA	NA
74	Male	C	1	5	NA	NA	NA	NA	NA
75	Male	C	1	5	NA	NA	NA	NA	NA
76	Male	C	1	5	NA	NA	NA	NA	NA
77	Male	C	1	5	NA	NA	NA	NA	NA
78	Male	C	1	5	NA	NA	NA	NA	NA
79	Male	C	1	5	NA	NA	NA	NA	NA
80	Male	C	1	5	NA	NA	NA	NA	NA
81	Decline	C	1	5	NA	NA	NA	NA	NA
82	Decline	C	1	5	NA	NA	NA	NA	NA
83	Female	C	1	5	NA	NA	NA	NA	NA
84	Female	C	1	5	NA	NA	NA	NA	NA
85	Male	C	1	5	NA	NA	NA	NA	NA
86	Female	C	1	5	NA	NA	NA	NA	NA
87	Female	C	1	5	3.428571429	3	3.2	2.571428571	3.166666667
88	Female	C	1	5	NA	NA	NA	NA	NA
89	Female	C	1	5	NA	NA	NA	NA	NA
90	Male	C	1	5	NA	NA	NA	NA	NA
91	Male	C	1	5	NA	NA	NA	NA	NA
92	Male	C	1	5	NA	NA	NA	NA	NA
93	Decline	C	1	5	NA	NA	NA	NA	NA
94	Female	D	1	5	NA	NA	NA	NA	NA
95	Female	D	1	5	NA	NA	NA	NA	NA
96	Male	D	1	5	NA	NA	NA	NA	NA
97	Male	D	1	5	NA	NA	NA	NA	NA
98	Female	D	1	5	NA	NA	NA	NA	NA
99	Male	D	1	5	NA	NA	NA	NA	NA
100	Male	D	1	5	NA	NA	NA	NA	NA
101	Male	D	1	5	NA	NA	NA	NA	NA
102	Female	D	1	5	NA	NA	NA	NA	NA
103	Female	D	1	5	NA	NA	NA	NA	NA
104	Male	D	1	5	4.714285714	2.888888889	2.8	2.285714286	2.5
105	Male	D	1	5	NA	NA	NA	NA	NA
106	Female	D	1	5	NA	NA	NA	NA	NA
107	Female	D	1	5	NA	NA	NA	NA	NA
108	Female	D	1	5	NA	NA	NA	NA	NA
109	Male	D	1	5	NA	NA	NA	NA	NA
110	Male	D	1	5	NA	NA	NA	NA	NA
111	Male	D	1	5	NA	NA	NA	NA	NA
112	Female	D	1	5	NA	NA	NA	NA	NA
113	Female	D	1	5	NA	NA	NA	NA	NA
114	Female	D	1	5	3	2.333333333	2.5	2.571428571	2.333333333
115	Female	D	1	5	NA	NA	NA	NA	NA
116	Female	D	1	5	NA	NA	NA	NA	NA
117	Female	D	1	5	NA	NA	NA	NA	NA
118	Female	D	1	5	NA	NA	NA	NA	NA
119	Female	D	1	5	NA	NA	NA	NA	NA
120	Female	D	1	5	NA	NA	NA	NA	NA
121	Male	D	1	5	NA	NA	NA	NA	NA
122	Female	D	1	5	NA	NA	NA	NA	NA
123	Female	D	1	5	5	3	3.5	2.285714286	2.166666667
124	Male	D	1	5	3.285714286	2.666666667	2.7	2.142857143	2.5
125	Male	D	1	5	NA	NA	NA	NA	NA
126	Female	D	1	5	NA	NA	NA	NA	NA
127	Decline	D	1	5	NA	NA	NA	NA	NA
128	Female	D	1	5	NA	NA	NA	NA	NA
129	Female	D	1	5	NA	NA	NA	NA	NA
130	Female	D	1	5	NA	NA	NA	NA	NA
131	Female	D	1	5	NA	NA	NA	NA	NA
132	Male	D	1	5	NA	NA	NA	NA	NA
133	Female	D	1	5	3.857142857	1.666666667	3	3.142857143	3
134	Female	D	1	5	5	2.888888889	2.7	2.285714286	2.166666667
135	Male	D	1	5	NA	NA	NA	NA	NA
136	Female	E	1	5	NA	NA	NA	NA	NA
137	Female	E	1	5	NA	NA	NA	NA	NA
138	Male	E	1	5	NA	NA	NA	NA	NA
139	Female	E	1	5	NA	NA	NA	NA	NA
140	Male	E	1	5	NA	NA	NA	NA	NA
141	Male	E	1	5	NA	NA	NA	NA	NA
142	Male	E	1	5	NA	NA	NA	NA	NA
143	Male	E	1	5	NA	NA	NA	NA	NA
144	Female	E	1	5	NA	NA	NA	NA	NA
145	Male	E	1	5	NA	NA	NA	NA	NA
146	Male	E	1	5	NA	NA	NA	NA	NA
147	Female	E	1	5	NA	NA	NA	NA	NA
148	Female	E	1	5	NA	NA	NA	NA	NA
149	Female	E	1	5	NA	NA	NA	NA	NA
150	Female	E	1	5	NA	NA	NA	NA	NA
151	Male	E	1	5	NA	NA	NA	NA	NA
152	Male	E	1	5	NA	NA	NA	NA	NA
153	Male	E	1	5	4.142857143	2.777777778	3.4	2.428571429	2.333333333
154	Female	E	1	5	NA	NA	NA	NA	NA
155	Male	E	1	5	NA	NA	NA	NA	NA
156	Male	E	1	5	NA	NA	NA	NA	NA
157	Male	E	1	5	NA	NA	NA	NA	NA
158	Female	E	1	5	NA	NA	NA	NA	NA
159	Female	E	1	5	NA	NA	NA	NA	NA
160	Female	E	1	5	NA	NA	NA	NA	NA
161	Female	E	1	5	NA	NA	NA	NA	NA
162	Male	E	1	5	NA	NA	NA	NA	NA
163	Female	E	1	5	NA	NA	NA	NA	NA
164	Male	E	1	5	NA	NA	NA	NA	NA
165	Female	E	1	5	NA	NA	NA	NA	NA
166	Female	E	1	5	NA	NA	NA	NA	NA
167	Female	E	1	5	NA	NA	NA	NA	NA
168	Male	E	1	5	NA	NA	NA	NA	NA
169	Female	E	1	5	NA	NA	NA	NA	NA
170	Male	E	1	5	NA	NA	NA	NA	NA
171	Female	E	1	5	NA	NA	NA	NA	NA
172	Female	E	1	5	NA	NA	NA	NA	NA
173	Female	E	1	5	NA	NA	NA	NA	NA
174	Male	E	1	5	NA	NA	NA	NA	NA
175	Female	E	1	5	NA	NA	NA	NA	NA
176	Female	E	1	5	NA	NA	NA	NA	NA
177	Male	E	1	5	NA	NA	NA	NA	NA
178	Female	E	1	5	NA	NA	NA	NA	NA
179	Female	E	1	5	NA	NA	NA	NA	NA
180	Female	E	1	5	NA	NA	NA	NA	NA
181	Male	E	1	5	NA	NA	NA	NA	NA
182	Female	E	1	5	NA	NA	NA	NA	NA
183	Female	E	1	5	NA	NA	NA	NA	NA
184	Female	E	1	5	NA	NA	NA	NA	NA
185	Male	E	1	5	NA	NA	NA	NA	NA
186	Male	E	1	5	3.428571429	2.333333333	2.8	2.285714286	2.833333333
187	Female	E	1	5	NA	NA	NA	NA	NA
188	Female	E	1	5	NA	NA	NA	NA	NA
189	Male	F	1	5	NA	NA	NA	NA	NA
190	Female	F	1	5	NA	NA	NA	NA	NA
191	Male	F	1	5	NA	NA	NA	NA	NA
192	Male	F	1	5	NA	NA	NA	NA	NA
193	Female	F	1	5	NA	NA	NA	NA	NA
194	Male	F	1	5	NA	NA	NA	NA	NA
195	Male	F	1	5	NA	NA	NA	NA	NA
196	Male	F	1	5	NA	NA	NA	NA	NA
197	Female	F	1	5	NA	NA	NA	NA	NA
198	Female	F	1	5	NA	NA	NA	NA	NA
199	Male	F	1	5	NA	NA	NA	NA	NA
200	Female	F	1	5	NA	NA	NA	NA	NA
201	Female	F	1	5	NA	NA	NA	NA	NA
202	Female	F	1	5	NA	NA	NA	NA	NA
203	Female	F	1	5	NA	NA	NA	NA	NA
204	Male	F	1	5	NA	NA	NA	NA	NA
205	Male	F	1	5	NA	NA	NA	NA	NA
206	Male	F	1	5	NA	NA	NA	NA	NA
207	Male	F	1	5	NA	NA	NA	NA	NA
208	Male	F	1	5	NA	NA	NA	NA	NA
209	Male	F	1	5	NA	NA	NA	NA	NA
210	Female	F	1	5	NA	NA	NA	NA	NA
211	Female	F	1	5	NA	NA	NA	NA	NA
212	Female	F	1	5	NA	NA	NA	NA	NA
213	Male	F	1	5	NA	NA	NA	NA	NA
214	Male	F	1	5	NA	NA	NA	NA	NA
215	Female	F	1	5	NA	NA	NA	NA	NA
216	Female	F	1	5	NA	NA	NA	NA	NA
217	Female	F	1	5	NA	NA	NA	NA	NA
218	Female	F	1	5	NA	NA	NA	NA	NA
219	Male	F	1	5	NA	NA	NA	NA	NA
220	Male	F	1	5	NA	NA	NA	NA	NA
221	Female	H	1	5	4.428571429	2.666666667	3.7	2.428571429	2.5
222	Female	H	1	5	2.285714286	2.777777778	2.6	2.857142857	2.666666667
223	Decline	H	1	5	4.428571429	2.666666667	3.7	2.285714286	2.666666667
224	Male	H	1	5	NA	NA	NA	NA	NA
225	Female	H	1	5	NA	NA	NA	NA	NA
226	Male	H	1	5	3.285714286	3	2.6	2.714285714	2.833333333
227	Male	H	1	5	4.714285714	3	3.8	2.428571429	2.833333333
228	Male	H	1	5	3.857142857	3	3.2	3.142857143	3
229	Male	H	1	5	3.571428571	2.444444444	3.4	2.857142857	2.666666667
230	Female	H	1	5	NA	NA	NA	NA	NA
231	Male	H	1	5	4.142857143	2.777777778	3.2	2.285714286	2.166666667
232	Male	H	1	5	4.714285714	3	3.6	2.428571429	3
233	Male	H	1	5	3.714285714	2.444444444	3.5	2.571428571	2.833333333
234	Female	H	1	5	2.571428571	3	2.2	3.285714286	2.166666667
235	Female	H	1	5	4.714285714	2.777777778	3.4	2.285714286	2.333333333
236	Male	H	1	5	3.571428571	2.111111111	2.2	2	2.666666667
237	Male	H	1	5	NA	NA	NA	NA	NA
238	Female	H	1	5	4	3	3.7	2.428571429	2.5
239	Female	H	1	5	NA	NA	NA	NA	NA
240	Female	H	1	5	2.714285714	2.444444444	2.4	2.857142857	2.666666667
241	Male	H	1	5	5	3	4	4	4
242	Male	H	1	5	3	2.555555556	2.8	3.142857143	2.5
243	Male	H	1	5	4.428571429	3	3.2	2.571428571	2.5
244	Female	H	1	5	3.857142857	2.777777778	2.9	2.714285714	3.166666667
245	Decline	H	1	5	4	2.555555556	3.2	3	3.333333333
246	Male	H	1	5	NA	NA	NA	NA	NA
247	Male	H	1	5	3.285714286	3	3	1.833333333	2.4
248	Male	H	1	5	NA	NA	NA	NA	NA
249	Female	H	1	5	3.428571429	2.777777778	3.3	3.285714286	3.166666667
250	Female	C	1	5	3.714285714	2.777777778	3.4	3.428571429	2.2
251	Male	C	1	5	3.714285714	3	2.6	2.285714286	2.5
252	Female	A	0	5	1.714285714	1.555555556	2	3.142857143	1.666666667
253	Male	A	0	5	NA	NA	NA	NA	NA
254	Decline	A	0	5	3.428571429	1.444444444	2.5	NA	NA
255	Female	A	0	5	NA	NA	NA	NA	NA
256	Female	A	0	5	NA	NA	NA	NA	NA
257	Female	A	0	5	NA	NA	NA	NA	NA
258	Male	A	0	5	NA	NA	NA	NA	NA
259	Male	A	0	5	NA	NA	NA	NA	NA
260	Male	A	0	5	NA	NA	NA	NA	NA
261	Female	A	0	5	3.285714286	2.444444444	3.3	2.571428571	3
262	Male	A	0	5	NA	NA	NA	NA	NA
263	Female	A	0	5	NA	NA	NA	NA	NA
264	Male	A	0	5	3	2.444444444	3.2	2	2.666666667
265	Female	A	0	5	1.142857143	1	2.5	1.428571429	1.833333333
266	Female	A	0	5	2.428571429	3	2.222222222	1.571428571	2.5
267	Female	A	0	5	NA	NA	NA	NA	NA
268	Male	A	0	5	NA	NA	NA	NA	NA
269	Female	A	0	5	NA	NA	NA	NA	NA
270	Female	A	0	5	NA	NA	NA	NA	NA
271	Female	A	0	5	NA	NA	NA	NA	NA
272	Female	A	0	5	3.857142857	2.888888889	2.6	2.714285714	2.666666667
273	Female	A	0	5	NA	NA	NA	NA	NA
274	Male	A	0	5	NA	NA	NA	NA	NA
275	Female	A	0	5	2.857142857	2.444444444	2.3	2.285714286	2.5
276	Male	A	0	5	NA	NA	NA	NA	NA
277	Female	A	0	5	NA	NA	NA	NA	NA
278	Female	A	0	5	NA	NA	NA	NA	NA
279	Female	A	0	5	NA	NA	NA	NA	NA
280	Male	A	0	5	4.142857143	2.888888889	2.9	3	2.5
281	Female	A	0	5	3	2.333333333	2.7	2.142857143	2.333333333
282	Male	A	0	5	NA	NA	NA	NA	NA
283	Female	A	0	5	3.142857143	2.666666667	2.5	3.142857143	3.166666667
284	Male	A	0	5	NA	NA	NA	NA	NA
285	Female	A	0	5	4.571428571	3	3.6	2.571428571	2.833333333
286	Male	A	0	5	NA	NA	NA	NA	NA
287	Male	A	0	5	NA	NA	NA	NA	NA
288	Female	G	0	5	3.142857143	2.777777778	2.7	3	2.5
289	Female	G	0	5	3	3	3.3	3.285714286	3.333333333
290	Decline	G	0	5	2.142857143	2.555555556	2.7	3	3.333333333
291	Female	I	0	5	3	2.555555556	2.5	2.857142857	2.833333333
292	Male	I	0	5	2.714285714	2.777777778	3.2	3.142857143	3.166666667
293	Female	I	0	5	4	2.888888889	3.8	2	2.5
294	Female	I	0	5	4	2.555555556	NA	NA	NA
295	Male	I	0	5	3.714285714	2.444444444	2.6	3.142857143	2.833333333
296	Female	I	0	5	3.857142857	2.555555556	2.7	2.857142857	3.333333333
297	Female	I	0	5	4.285714286	3	3.3	2.857142857	3
298	Male	I	0	5	3.571428571	2.222222222	3.5	2.285714286	2.5
299	Male	I	0	5	4.857142857	3	3.9	2.714285714	2.666666667
300	Female	I	0	5	3.142857143	2.555555556	2.1	3	2.166666667
301	Male	I	0	5	3.714285714	3	3.4	2	2.666666667
302	Male	I	0	5	2.428571429	2.555555556	2.6	2.714285714	2.5
303	Male	I	0	5	4	2.333333333	3	2.714285714	1.833333333
304	Male	I	0	5	2.666666667	1	2.7	1.666666667	2.333333333
305	Decline	J	0	5	NA	NA	NA	NA	NA
306	Female	J	0	5	4	2.777777778	2.6	NA	NA
307	Male	J	0	5	NA	NA	NA	NA	NA
308	Female	J	0	5	NA	NA	NA	NA	NA
309	Female	J	0	5	NA	NA	NA	NA	NA
310	Female	J	0	5	NA	NA	NA	NA	NA
311	Female	J	0	5	3.857142857	2.888888889	2.4	2.857142857	2.833333333
312	Male	J	0	5	3.285714286	3	2.6	2.571428571	2.666666667
313	Female	J	0	5	3.428571429	2.777777778	3.3	3	3.833333333
314	Female	J	0	5	4.714285714	3	3.9	3.428571429	4
315	Male	J	0	5	2.714285714	3	2.7	2.428571429	2.166666667
316	Male	J	0	5	NA	NA	NA	NA	NA
317	Female	J	0	5	3.857142857	3	3.3	2.571428571	2.666666667
318	Female	J	0	5	NA	NA	NA	NA	NA
319	Female	J	0	5	NA	NA	NA	NA	NA
320	Male	J	0	5	NA	NA	NA	NA	NA
321	Female	J	0	5	3.714285714	2.777777778	3.3	3.428571429	2.5
322	Male	J	0	5	3.285714286	3	2.6	2.571428571	2.666666667
323	Female	J	0	5	NA	NA	NA	NA	NA
324	Female	J	0	5	NA	NA	NA	NA	NA
325	Female	J	0	5	3	2.222222222	2.7	2.714285714	2.333333333
326	Female	J	0	5	NA	NA	NA	NA	NA
327	Male	J	0	5	NA	NA	NA	NA	NA
328	Male	J	0	5	NA	NA	NA	NA	NA
329	Decline	J	0	5	NA	NA	NA	NA	NA
330	Female	J	0	5	NA	NA	NA	NA	NA
331	Male	J	0	5	NA	NA	NA	NA	NA
332	Female	J	0	5	NA	NA	NA	NA	NA
333	Female	J	0	5	4.142857143	2.777777778	3.2	2.428571429	2.333333333
334	Male	J	0	5	NA	NA	NA	NA	NA
335	Female	J	0	5	NA	NA	NA	NA	NA
336	Male	J	0	5	NA	NA	NA	NA	NA
337	Male	J	0	5	NA	NA	NA	NA	NA
338	Female	J	0	5	NA	NA	NA	NA	NA
339	Male	J	0	5	NA	NA	NA	NA	NA
340	Female	J	0	5	NA	NA	NA	NA	NA
341	Male	J	0	5	3.428571429	2.777777778	2.9	2.857142857	2.333333333
342	Male	J	0	5	NA	NA	NA	NA	NA
343	Female	J	0	5	4.857142857	3	4	2.285714286	2.5
344	Female	J	0	5	NA	NA	NA	NA	NA
345	Female	J	0	5	3.857142857	2.888888889	3.1	2.714285714	3
346	Male	J	0	5	NA	NA	NA	NA	NA
347	Male	J	0	5	NA	NA	NA	NA	NA
348	Male	J	0	5	NA	NA	NA	NA	NA
349	Female	J	0	5	NA	NA	NA	NA	NA
350	Female	J	0	5	NA	NA	NA	NA	NA
351	Female	J	0	5	NA	NA	NA	NA	NA
352	Male	J	0	5	NA	NA	NA	NA	NA
353	Male	J	0	5	3.714285714	3	2.6	2.285714286	2.5
354	Female	J	0	5	3.857142857	2.555555556	3.8	2.428571429	2.333333333
355	Female	J	0	5	2.142857143	2.333333333	2.3	3.571428571	2
356	Male	J	0	5	3.285714286	3	NA	NA	NA
357	Male	J	0	5	3.142857143	2.777777778	2.2	2.857142857	2.333333333
358	Female	J	0	5	NA	NA	NA	NA	NA
359	Male	J	0	5	4.142857143	2.333333333	3.4	3.714285714	2.666666667
360	Female	J	0	5	NA	NA	NA	NA	NA
361	Female	J	0	5	NA	NA	NA	NA	NA
362	Female	J	0	5	3.857142857	2.666666667	3	3.428571429	3
363	Female	J	0	5	2.857142857	2.888888889	3	2.857142857	2.666666667
364	Decline	J	0	5	NA	NA	NA	NA	NA
365	Male	J	0	5	NA	NA	NA	NA	NA
366	Female	J	0	5	NA	NA	NA	NA	NA
367	Female	J	0	5	NA	NA	NA	NA	NA
368	Male	J	0	5	NA	NA	NA	NA	NA
369	Female	J	0	5	NA	NA	NA	NA	NA
370	Decline	J	0	5	3.285714286	3	3.7	NA	NA
371	Female	J	0	5	NA	NA	NA	NA	NA
372	Male	J	0	5	NA	NA	NA	NA	NA
373	Female	J	0	5	2.714285714	2.222222222	2.3	1.857142857	2.166666667
374	Decline	J	0	5	3.142857143	1.444444444	2.2	2.714285714	1.666666667
375	Decline	J	0	5	NA	NA	NA	NA	NA
376	Male	J	0	5	2.285714286	1.777777778	1.5	3.142857143	3.166666667
377	Male	J	0	5	NA	NA	NA	NA	NA
378	Female	J	0	5	NA	NA	NA	NA	NA
379	Male	J	0	5	NA	NA	NA	NA	NA
380	Female	J	0	5	NA	NA	NA	NA	NA
381	Male	J	0	5	NA	NA	NA	NA	NA
382	Female	J	0	5	NA	NA	NA	NA	NA
383	Male	J	0	5	NA	NA	NA	NA	NA
384	Male	J	0	5	NA	NA	NA	NA	NA
385	Male	J	0	5	NA	NA	NA	NA	NA
386	Female	J	0	5	4.714285714	3	3.1	2.714285714	2.5
387	Male	J	0	5	NA	NA	NA	NA	NA
388	Female	J	0	5	NA	NA	NA	NA	NA
389	Female	J	0	5	NA	NA	NA	NA	NA
390	Female	J	0	5	3.285714286	3	3	2.142857143	2.166666667
391	Male	J	0	5	2.857142857	2.555555556	3.142857143	NA	NA
392	Decline	J	0	5	NA	NA	NA	NA	NA
393	Male	J	0	5	NA	NA	NA	NA	NA
394	Female	J	0	5	NA	NA	NA	NA	NA
395	Male	J	0	5	NA	NA	NA	NA	NA
396	Male	J	0	5	NA	NA	NA	NA	NA
397	Male	J	0	5	NA	NA	NA	NA	NA
398	Female	J	0	5	NA	NA	NA	NA	NA
399	Male	J	0	5	2.142857143	3	2.6	3.285714286	2
400	Male	J	0	5	NA	NA	NA	NA	NA
401	Male	J	0	5	NA	NA	NA	NA	NA
402	Male	J	0	5	NA	NA	NA	NA	NA
403	Female	J	0	5	2.142857143	3	2.8	3.142857143	2.5
404	Female	J	0	5	NA	NA	NA	NA	NA
405	Female	J	0	5	NA	NA	NA	NA	NA
406	Female	J	0	5	NA	NA	NA	NA	NA
407	Male	J	0	5	3.142857143	1.444444444	2.2	2.714285714	1.666666667
408	Male	J	0	5	NA	NA	NA	NA	NA
409	Male	J	0	5	NA	NA	NA	NA	NA
410	Female	B	1	5	3.571428571	2.666666667	3.2	3.428571429	2.833333333
411	Male	B	1	5	2.857142857	1.555555556	2	2.428571429	2
412	Female	B	1	5	4	3	2.9	2.714285714	2.5
413	Male	B	1	5	4.142857143	2.333333333	2.7	3.333333333	NA
414	Male	H	1	5	3.142857143	2.444444444	2.4	NA	NA
415	Male	H	1	5	3.857142857	2.777777778	3.6	3.285714286	3.166666667
416	Male	H	1	5	4.571428571	3	3.9	2.428571429	2.666666667
417	Female	H	1	5	4.428571429	3	3.5	3.428571429	3.166666667
418	Female	H	1	5	NA	NA	NA	NA	NA
419	Female	H	1	5	3.857142857	2.777777778	3.1	2.142857143	1.5
420	Male	H	1	5	3	2.555555556	2.5	2.571428571	2.666666667
421	Female	H	1	5	2.857142857	2	2.7	3	NA
422	Female	H	1	5	2.857142857	2.888888889	2.3	2.571428571	2.666666667
423	Female	H	1	5	3.571428571	3	3.7	1.285714286	1.5
424	Male	H	1	5	3.428571429	2.666666667	3.2	3	2.666666667
425	Female	H	1	5	2.714285714	2.888888889	2.1	2.714285714	2.833333333
426	Female	H	1	5	3.285714286	2.555555556	2.8	2.285714286	2.666666667
427	Male	H	1	5	4.285714286	3	3.8	3	2.666666667
428	Female	H	1	5	2	2.888888889	2.6	2.666666667	2.833333333
429	Female	H	1	5	3	3	2.9	3	2.666666667
430	Female	H	1	5	3.428571429	3	2.6	2.714285714	3
431	Male	H	1	5	3.857142857	3	2.5	2.142857143	2.666666667
432	Female	H	1	5	4.714285714	2.777777778	3.6	2.428571429	3.166666667
433	Female	H	1	5	3	2.555555556	3.4	2.428571429	2.666666667
434	Female	H	1	5	3.285714286	3	2.6	2.428571429	2.5
435	Female	B	1	5	3.285714286	3	2.8	2.857142857	2.333333333
436	Male	B	1	5	3.857142857	2.888888889	2.8	2.857142857	2.666666667
437	Female	B	1	5	4	2.888888889	3.1	2.714285714	3
438	Male	B	1	5	4.428571429	3	3.6	2.428571429	2.333333333
439	Male	B	1	5	3.285714286	3	3.3	2.857142857	1.833333333
440	Female	H	1	5	3.285714286	2.555555556	3.3	2.714285714	2.833333333
441	Female	H	1	5	2.142857143	1.555555556	1.7	2.285714286	2.166666667
442	Female	H	1	5	3.428571429	2.444444444	2.8	2.166666667	2.8
443	Male	H	1	5	2.857142857	2.555555556	2.2	2.428571429	2
444	Male	H	1	5	3	3	3.2	3	2.666666667
445	Female	H	1	5	3.714285714	2.888888889	3	2.857142857	2.833333333
446	Male	H	1	5	3.714285714	2.888888889	2.8	3	3.166666667
447	Male	H	1	5	3.142857143	2.444444444	3.3	2.857142857	3.333333333
448	Female	H	1	5	4	2.555555556	3.6	2.571428571	3
449	Female	H	1	5	3.571428571	2.666666667	2.7	2.857142857	2.833333333
450	Female	H	1	5	3.571428571	2.666666667	2.3	3.5	NA
451	Female	H	1	5	4.142857143	3	4	1.714285714	1.5
452	Female	H	1	5	3.571428571	2.333333333	3.4	2.571428571	2.666666667
453	Female	H	1	5	3.428571429	2.666666667	3.3	3.142857143	2.833333333
454	Female	H	1	5	3.857142857	2.777777778	3.3	3.428571429	3.333333333
455	Male	H	1	5	3.571428571	2.333333333	2.5	2.714285714	3.666666667
456	Male	H	1	5	3.142857143	3	2.5	2.714285714	3.333333333
457	Female	H	1	5	2.857142857	3	2.6	3.285714286	2.833333333
458	Female	H	1	5	3.428571429	2.555555556	2.9	2.857142857	3.166666667
