# Supplementary material for: A mixed-methods evaluation of a longitudinal primary–secondary school transitions support intervention
Source: Front Psychol. 2024 Oct 10;15:1252851. doi: 10.3389/fpsyg.2024.1252851 (PMC11500325; doi:10.3389/fpsyg.2024.1252851)
Supplement: Supplementary file 2 [file Data_Sheet_2.CSV]

ID	Gender	School	Intervention	T0_WEMWBS_1	T0_WEMWBS_2	T0_WEMWBS_3	T0_WEMWBS_4	T0_WEMWBS_5	T0_WEMWBS_6	T0_WEMWBS_7	T0_PS-CASSS_1	T0_PS-CASSS_2	T0_PS-CASSS_3	T0_PS-CASSS_4	T0_PS-CASSS_5	T0_PS-CASSS_6	T0_PS-CASSS_7	T0_PS-CASSS_8	T0_PS-CASSS_9	T0_CE_1	T0_CE_2	T0_CE_3	T0_CE_4	T0_CE_5	T0_CE_6	T0_CE_7	T0_CE_8	T0_CE_9	T0_CE_10	T0_TW_1	T0_TW_2	T0_TW_3	T0_TW_4	T0_TW_5	T0_TW_6	T0_TW_7	T0_TE_1	T0_TE_2	T0_TE_3	T0_TE_4	T0_TE_5	T0_TE_6	T2_WEMWBS_1	T2_WEMWBS_2	T2_WEMWBS_3	T2_WEMWBS_4	T2_WEMWBS_5	T2_WEMWBS_6	T2_WEMWBS_7
1	Female	A	0
2	Male	A	0																																								3	4	4	4	4	3	5
3	Decline	A	0																																								2	3	4	3	4	2	4
4	Female	A	0																																								3	3	4	3	5	3	5
5	Female	A	0																																								2	3	5	3	3	4	4
6	Female	A	0																																								3	1	5	1	3	4	1
7	Male	A	0																																								3	5	4	5	5	5	5
8	Male	A	0																																								4	4	5	4	4	4	4
9	Male	A	0																																								2	4	4	4	5	4	4
10	Female	A	0
11	Male	A	0																																								2	4	5	4	5	1	5
12	Female	A	0																																								2	4	2	5	3	2	4
13	Male	A	0
14	Female	A	0
15	Female	A	0
16	Female	A	0																																								3	4	3	2	3	4	5
17	Male	A	0																																								3	2	1	2	1	2	1
18	Female	A	0																																								3	4	3	2	4	2	1
19	Female	A	0																																								2	4	5	4	4	3	4
20	Female	A	0																																								3	3	2	4	4	3	4
21	Female	A	0																																								4	5	4	5	4	4	5
22	Female	A	0																																								3	4	2	3	4	5	3
23	Male	A	0																																								3	4	4	3	3	2	4
24	Female	A	0																																								4	4	3	3	5	4	5
25	Male	A	0																																								1	1	3	2	5	1	5
26	Female	A	0																																								2	3	4	4	4	3	4
27	Female	A	0																																								3	4	4	4	4	4	4
28	Female	A	0																																								3	3	3	4	3	5	4
29	Male	A	0
30	Female	A	0
31	Male	A	0																																								2	3	5	4	4	2	5
32	Female	A	0
33	Male	A	0																																								3	3	4	2	3	3	3
34	Female	A	0																																								3	3	4	3	4	3	4
35	Male	A	0																																								2	4	3	2	5	3	2
36	Male	A	0																																								1	3	3	2	2	2	4
37	Female	B	1
38	Male	B	1
39	Female	B	1
40	Male	B	1
41	Female	G	0
42	Female	G	0
43	Decline	G	0
44	Male	H	1
45	Male	H	1			5	3				3	1	3	3	3	3	3	2		2		4		4		3		3		3	4	3	4	4	2	1
46	Male	H	1
47	Female	H	1
48	Female	H	1	1	3	5	5	4	3	3	3	2	3	3	2	2	3	2	1	3	3	3	4	4	3	3	4	4	2	4	3	4	3	4	2	4	3	3	3	4	4	3
49	Female	H	1
50	Male	H	1
51	Female	H	1
52	Female	H	1
53	Female	H	1
54	Male	H	1
55	Female	H	1
56	Female	H	1
57	Male	H	1
58	Female	H	1
59	Female	H	1
60	Female	H	1
61	Male	H	1
62	Female	H	1
63	Female	H	1
64	Female	H	1
65	Female	I	0
66	Male	I	0
67	Female	I	0
68	Female	I	0
69	Male	I	0
70	Female	I	0
71	Female	I	0
72	Male	I	0
73	Male	I	0
74	Female	I	0
75	Male	I	0
76	Male	I	0
77	Male	I	0
78	Male	I	0
79	Decline	J	0																																								2	1	1	1	1	1	1
80	Female	J	0
81	Male	J	0	4	4	3	2	2	3	2	3	3	3	3	3	3	2	2	2	2	1	3	4	2	2	3	1	4	3	3	4	4	3	3		3	2	3	3	3	2	4	5	1	3	1	5	5	5
82	Female	J	0																																								4	3	5	5	3	4	5
83	Female	J	0																																								2	3	3	2	3	2	3
84	Female	J	0																																								4	5	4	1	5	3	4
85	Female	J	0
86	Male	J	0	5	3	3	2	3	4	4	2	3	3	3	3	3	3	3	3	3	2	3	3	4	4	3	3	4	2	2	2	4	2	2	3	2	3	4	2	2	3	2	5	1	1	1	3	5	3
87	Female	J	0	3	3	3	3	3	3	3	2	3	2	2	2	2	3	2	2	3	3	3	3	3	3	3	3	3	3	3	3	3	4	4	3	3	2	3	2	3	2	1	1	5	2	5	5	2	5
88	Female	J	0																																								5	5	5	5	5	5	5
89	Male	J	0
90	Male	J	0	4	3	3	2	4	4	4	3	3	2	2	2	3	2	2	2	2	2	2	2	4	2	2	2	3	2	3	3	3	3	2	2	2	3	2	3	2	3	3	3	4	5	3	4	3	4
91	Female	J	0																																								2	3	2	1	4	1	5
92	Female	J	0																																								3	3	4	4	5	5	4
93	Female	J	0																																								3	3	2	4	4	2	2
94	Male	J	0																																								3	3	4	4	4	2	5
95	Female	J	0
96	Male	J	0
97	Female	J	0	3	5	3	5	4	5	4	3	3	3	3	3	3	3	3	3	4	3	3	3	4	3	4	4	4	4	4	3	4	2	2	1	3	3	1	2	1	3	1	3	4	3	2	4	4	5
98	Female	J	0	4	3	4	3	4	4	2	3	3	3	3	3	3	3	3	3	3	3	3	3	4	4	3	3	4	4	3	4	4	4	3	1	3	4	3	2	4	4	3	3	4	4	4	5	4	3
99	Female	J	0	4	2	3	4	3	5	4	3	2	3	3	3	3	3	2	2	3	4	3	4	3	4	4	3	4	2	4	3	4	4	3	2	4	3	3	3	4	3	2	4	3	3	4	3	4	4
100	Female	J	0																																								5	3	2	5	4	4	5
101	Male	J	0	5	5	3	5	4	5	5	3	3	3	3	3	3	2	3	3	3	3	4	4	3	3	3		3	4	4	1	2	2	2	4	1	3	4	3	4	4	4	2	5	4	5	5	5	5
102	Male	J	0	4	5	3	4	5	5	5	3	3	2	3	3	2	3	3	3	4	4	4	4	4	4	2	4	4	4	1	3	4	2	2	2	4	2	3	1	2	2	1	1	5	4	5	5	5	5
103	Decline	J	0																											2	2	3	3	1	1	4	3	2	3	3	1	3	5	1	2	2	1	1	5
104	Female	J	0	2	1	4	4	3	2	4	3	3	2	3	2	2	3	3	2	3	3	2	3	3	2	3	2	4	3	3	3	1	3	4	3	4	1	2	1	2	1	1	1	5	2	1	4	2	5
105	Male	J	0	5	3	2	2	3	4	2	2	2	2	3	3	2	3	2	2	3	1	2	2	4	3	4	2	4	2	4	1	2	2	2	4	3	3	3	2	4	3	3	3	4	2	3	4	4	4
106	Female	J	0	3	3	4	4	3	5	4	3	3	3	3	2	3	3	3	3	3	3	3	3	4	4	2	3	4	3	3	3	3	3	2	2	3	4	2	2	3	3	3
107	Female	J	0	4	4	5	4	4	3	3	3	3	3	3	3	2	3	3	3	3	2	3	3	4	4	4	4	4	3	2	3	3	2	1	3	3	3	3	2	2	2	2	1	1	2	4	3	3	5
108	Male	J	0	2	3	2	3	3	2	3	3	2	3	2	1	2	3	3	2	3	2	2	3	4	2	3	2	2	2	2	2	3	4	2	2	4	3	1	2	3	3	3	3	3	3	2	2	4	3
109	Female	J	0	4	4	5	5	5	3	5	3	3	3	3	3	3	3	3	3	4	4	4	4	4	4	4	2	4	2	2	1	2	2	2	1	3	4	3	3	3	3	3	3	4	5	3	3	5	3
110	Male	J	0	4	3	3	3	3	4	5	3	3	3	3	3	3	3	3	3	2	2	1	4	3	3	3	4	4	3	2	3	2	2	2	2	3	3	3	2	3	3	3	2	2	4	4	5	1	3
111	Male	J	0	4	3	4	3	4	4	4	3	3	3	3	3	2	3	3	3	3	3	2	3	4	3	3	3	4	4	4	3	2	4	3	2	3	3	3	2	4	3	3	3	4	3	2	3	5	5
112	Female	J	0	3	2	3	2	4	5	3	3	3	3	2	2	2	3	2	2	2	2	2	3	4	3	3	1	3	3	2	2	3	1	2	2	2	3	2	2	2	1	2	3	4	2	3	3	5	3
113	Male	J	0	5	4	4	5	5	5	4	3	3	3	3	3	3	3	3	3	4	4	4	4	4	4	3	3	3	3	1	2	2	1	1	2	2	4	3	3	1	3	1	4	5	4	5	5	4	4
114	Female	J	0	4	1	5	5	5	5	5	3	3	3	3	3	3	3	3	3	4	3	4	4	4	4	4	3	4	3	2	1	2	2	1	2	2	4	3	4	2	4	3	3	5	4	3	4	4	5
115	Male	J	0	4	3	5	4	3	4	5	3	3	3	3	2	3	3	2	3	3	3	4	4	3	3	3	2	3	3	2	3	3	4	2	2	3	4	3	2	3	3	2	2	3	4	3	4	3	3
116	Male	J	0	2	4	3	2	5	1	4	2	2	3	2	3	2	3	3	3	3	3	2	3	3	3	3	2	4	3	4	3	4	4	3	3	4	1	4	4	4	4	2	4	4	4	3	4	3	5
117	Female	J	0	3	1	2	3	3	4	4	3	3	3	3	2	3	3	2	3	4	3	4	3	3	2	2	2	2	3	1	2	2	3	2	2	2	3	3	2	3	3	2	1	5	3	4	5	3	5
118	Female	J	0	4	4	3	3	3	4	4	3	3	2	3	2	3	3	3	3	4	4	3	3	4	3	3	2	3	3	2	2	2	1	2	2	2	4	4	3	4	4	4	4	3	3	4	4	4	4
119	Female	J	0	4	5	4	4	3	5	4	3	3	3	3	3	3	3	3	3	3	4	3	4	4	3	4	4	4	4	2	2	3	2	2	2	3	4	4	3	4	4	3	3	4	2	4	5	4	5
120	Male	J	0																																								3	4	3	4	4	5	4
121	Male	J	0																																								5	5	5	3	5	5	5
122	Male	J	0																																								3	4	4	5	5	2	5
123	Female	J	0																																								4	5	3	5	5	5	4
124	Female	J	0																																								2	1	1	1	3	1	2
125	Female	J	0																																								3	4	5	4	4	5	5
126	Male	J	0																																								4	2	4	1	4	2	4
127	Male	J	0
128	Female	J	0
129	Female	J	0
130	Male	J	0
131	Male	J	0
132	Female	J	0	2	3	4	3	4	3	4	3	2	2	2	2	1	2	1	2	3	3	2	3	3	2	3	2	3	2	2	3	2	2	2	2	1	2	2	2	4	1	1	3	4	3	4	4	4	3
133	Male	J	0	3	5	4	1	4	5	5	3	3	2	3	2	3	3	3	3	3	3	3	3	4	4	4	3	4	3	3	1	3	1	3	3	3	3	4	1	3	4	3	3	4	4	1	5	4	5
134	Female	J	0	4	3	2	3	4	4	5	2	3	3	3	3	2	3	3	3	3	3	2	4	3	3	2	3	3	3	3	2	2	2	2	1	2	4	4	3	3	4	3	3	4	4	3	5	4	5
135	Female	J	0	2	5	3	2	5	2	3	3	2	3	3	2	3	3	2	3	4	4	4	4	3	3	3	1	4	3	4	4	3	2	3	1	1	3	2	2	3	1	1	3	5	5	3	4	5	5
136	Female	J	0	2	1	4	4	5	5	1	3	3	3	2	3	3	3	2	3	2	3	2	4	4	2	3	2	2	2	2	3	2	3	3	2	2	3	2	2	4	3	3
137	Female	J	0	5	4	4	3	5	3	5	3	3	3	2	2	3	3	3	3	3	4	3	3	3	3	4	4	4	3	3	1	1	1	1	1	2	4	4	4	3	4	4	3	3	3	3	3	4	3
138	Decline	J	0																																								1	5	1	5	2	1	1
139	Male	J	0
140	Female	J	0																																								2	1	4	4	4	5	5
141	Female	J	0
142	Male	J	0																																								3	2	5	2	1	3	5
143	Female	J	0																																									3	4	5	5	4	5
144	Decline	J	0	5	5	5	5	5	5	5	3	3	3	3	3	3	3	3	3	4	4	4	4	4	4	4	4	4	4	1	1	1	2	1	1	2	4	3	4	3	3	3
145	Female	J	0	3	5	3	4	5	4	5	3	3	3	3	3	3	3	3	3	3	3	3	4	3	3	3	3	4	2	3	3	3	4	3	3	4	3	4	4	3	3	4	4	4	5	5	5	4	5
146	Male	J	0
147	Female	J	0	1	1	5	4	4	3	5	2	3	3	3	3	3	2	3	2	2	1	3	2	3	2	3	2	1	2	1	3	1	1	1	3	3	3	3	1	3	3	1	5	4	2	4	3	3	2
148	Decline	J	0																																								1	2	1	2	1	5	5
149	Decline	J	0	1	2	5	4	5	5	5	3	3	3	3	3	2	3	3	3	4	4	4	3	4	3	3	4	3	4	1	1	1	1	3	1	1	4	3	3	1	4	1
150	Male	J	0																																								5	1	1	1	3	5	3
151	Male	J	0																																								1	5	1	5	2	1	1
152	Female	J	0																																								2	4	2	2	3	5	3
153	Male	J	0
154	Female	J	0
155	Male	J	0																																								3	4	4	4	5	5	5
156	Female	J	0																																								3	2	5	5	3	5	5
157	Male	J	0																																								4	5	2	3	3	4	5
158	Male	J	0																																								1	5	5	5	3	5	5
159	Male	J	0																																								4	5	5	4	5	5	5
160	Female	J	0																																								3	4	4	5	5	4	5
161	Male	J	0																																								4	4	3	5	5	5	5
162	Female	J	0	3	5	4	5	4	5	5	3	2	3	3	3	3	3	3	3	3	3	4	3	4	3	3	3	4	2	2	1	2	1	1	1	2	3	3	3	3	4	3	5	5	4	5	5	5	5
163	Female	J	0	2	3	4	2	4	3	5	3	2	1	2	2	3	2	3	2	3	2	2	3	4	4	2	3	2	3	3	3	3	4	3	4	3	4	4	3	3	3	3	5	4	4	3	2	3	4
164	Female	J	0	2	3	2	3	2	5	3	3	3	2	3	2	3	3	2	3	2	3	2	1	2	3	1	2	3	3	1	4	3	2	1	1	3	1	3	1	3	2	1	2	3	3	2	3	5	5
165	Male	J	0																																								2	4	3	3	3	3	3
166	Decline	J	0																																								5	4	4	1	5	5	5
167	Male	J	0																																								3	4	4	3	5	5	5
168	Female	J	0
169	Male	J	0																																								4	2	5	2	3	5	4
170	Male	J	0																																								5	5	5	1	5	5	5
171	Male	J	0																																								4	1	3	1	1	5	1
172	Female	J	0																																								2	3	1	5	2	2	5
173	Male	J	0
174	Male	J	0																																								1	1	1	1	1	2	1
175	Male	J	0	3	3	3	5	5	5	5	3	3	2	3	3	2	3	3	2	3	4	3	4	4	4	4	4	2	1	1	1	1	1	1	1	1	3	1	3	4	4	4	4	5	3	5	5	4	5
176	Male	J	0																																								4	3	5	4	4	2	3
177	Female	J	0																																								1	1	1	1	1	3	1
178	Female	J	0																																								3	3	4	4	2	1	5
179	Female	J	0	2	2	2	2	2	3	3	3	2	2	2	2	3	3	3	3	2	2	2	2	1	2	1	2	4	1	4	4	4	4	2	2	4	2	2	2	4	2	2	2	3	2	3	3	3	3
180	Female	J	0																																								2	5	1	2	2	1	1
181	Male	J	0
182	Male	J	0																																								1	5	4	3	5	5	5
183	Male	J	0	3	5	5	2	4	2	3	3	3	2	3	2	3	3	3	3	4	4	3	4	2	4	2	4	2	3	2	4	3	4	3	3	3	3	2	3	4	3	4
184	Female	B	1	1	3	4	3	3	5	3	3	3	3	3	3	3	3	3	3	2	3	4	3	3	3	2	3	4	3	3	3	2	2	3	3	3	3	4	3	3	3	3
185	Female	B	1	3	4	3	4	2	4	2	3	3	2	3	3	2	3	3	3	3	1	2	3	3	3	2	3	2	2	3	2	3	2	2	2	3	3	3	3	3	3	2
186	Male	B	1	3	2	1	2	2	4	1	2	3	3	3	3	3	3	1	2	1	3	4	4	3	3	4	2	2	3	4	4	4	3	1	3	1	4	3	4	4	4	2
187	Female	B	1	3	4	4	5	5	5	5	2	3	3	2	3	3	3	3	2	3	2	4	3	3	4	3	3	3	4	2	1	3	1	1	1	4	4	2	4	3	1	4
188	Female	B	1	3	5	4	5	5	4	5	3	3	2	3	2	2	3	3	3	3	4	3	3	4	3	4	4	4	3	3	3	3	2	1	3	3	4	4	1	4	2	2
189	Female	B	1	2	3	2	2	3	4	4	2	2	3	2	1	2	2	1	2	2	2	3	4	2	3	2	2	1	3	3	4	3	3	2	3	4	2	3	1	1	2	1
190	Male	B	1	4	4	3	5	4	3	5	3	3	3	3	3	2	3	3	3	3	4	3	3	3	3	3	2	2	2	2	1	2	1	1	2	2	4	4	3	4	2	3
191	Female	B	1	3	2	2	3	3	1	5	2	2	1	3	2	2	2	3	1	2	1	1	1	2	3	1	1	2	1	3	1	1	4	1	1	2	1	4	1	3	1	1
192	Male	B	1	3	3	4	4	5	2	3	3	2	2	3	2	2	1	3	3	3	2	2	3	4	3	2	2	3	3	3	2	2	1	1	2	2	3	4	2	4	3	3
193	Male	B	1	1	1	2	4	2	3	5	2	3	2	3	2	3	3	3	3	4	3	4	2	4	2	3	2	1	3	4	3	3	2	2	2	2	4	3	2	3	4	4
194	Male	B	1	3	2	4	2	2	4	2	2	3	2	2	2	3	3	2	2	2	2	1	1	3	3	4	2	2	1	1	1	2	1	4	1	4	1	1	1	1	2	1
195	Male	B	1	5	4	3	4	1	4	5	3	3	3	3	3	2	3	3	3	4	3	2	1	4	3	4	2	4	2	4	4	3	4	4	3	3	4	3	3	4	4	4
196	Male	B	1	3	2	2	3	2	2	2	2	3	3	3	2	2	3	3	3	3	3	2	4	3	3	1	3	4	2	3	2	2	1	3	2	3	2	2	2	3	3	3
197	Female	B	1	3	3	4	4	5	3	5	3	2	3	3	3	2	3	3	3	2	3	3	3	3	3	3	3	2	3	4	3	4	4	3	4	3	4	3	2	3	4	4
198	Female	B	1	4	2	4	2	4	2	2	3	3	3	3	3	2	3	3	3	3	3	2	4	2	2	2	2	4	2	4	3	3	1	4	2	4	2	3	1	3	4	1
199	Female	B	1
200	Male	B	1	4	2	1	3	2	1	3	2	3	1	2	1	2	3	1	3	2	1	3	3	3	4	4	1	4	4	4	3	2	4	3	4	4	2	3	1	4	3	3
201	Female	B	1
202	Female	B	1
203	Male	B	1	5	2	4	4	4	4	3	3	3	3	3	3	3	3	3	3	3	2	2	2	3	2	2	2	2	2	3	3	3	3	3	3	3	3	3	3	3	3	3
204	Female	B	1	3	4	2	4	5	4	4	3	3	3	3	3	3	3	3	3	3	3	2	2	3	3	2	2	2	3	3	2	2	3	3	4	3	4	3	3	3	3	3
205	Female	B	1	1	2	2	2	1	3	1	2	2	2	2	2	2	3	3	3	1	2	2	3	2	3	1	3	4	1	4	4	4	3	1	4	3	3	2	1	2	3	4
206	Male	B	1	3	3	1	2	3	2	4	2	3	1	3	2	3	3	2	3	2	3	2	4	3	1	3	4	3	2	3	4	4	4	2	3	3	4	3	3	4	1	1
207	Male	B	1	4	4	3	2	4	3	3	2	3	3	3	2	3	3	1	3	3	3	2	4	3	4	3	2	3	4	2	1	3	1	2	4	4	3	3	2	1	3	3
208	Male	B	1	5	4	4	4	5	5	5	3	3	2	3	3	3	3	2	3	3	3	3	2	4	4	3	3	2	2	2	2	3	2	2	2	3	4	3	3	3	3	3
209	Female	B	1	3	3	3	4	3	3	3	2	3	3	2	2	3	3	3	2	2	3	2	3	3	3	2	3	3	2	4	2	3	1	1	2	3	3	2	2	2	3	3
210	Male	B	1	3	5	4	5	5	4	5	3	3	3	3	2	2	2	3	3	3	4	3	3	4	4	3	4	4	2	1	2	3	1	1	1	1	3	3	4	2	3	4
211	Male	B	1	3	5	5	5	4	4	5	3	3	3	3	2	2	2	2	3	3	3	2	4	3	3	2	2	2	2	3	4	3	2	3	3	3	3	4	3	2	3	2
212	Female	B	1	3	4	5	5	5	5	4	3	2	3	3	2	2	2	3	3	3	3	2	4	4	3	4	2	1	2	3	2	3	1	3	1	3	4	2	4	2	4	4
213	Female	B	1	1	2	3	1	3	3	4	3	3	2	2	3	2	2	2	3	2	3	2	2	3	3	3	2	4	4	2	2	2	2	2	2	3	4	3	3	3	3	3
214	Male	C	1	3	4	5	4	4	5	5	3	3	3	3	2	3	3	3	2																								4	3	2	3	3	4	3
215	Decline	C	1																																								1	1	3	5	5	4	5
216	Female	C	1	3	2	1	3	3	1	1	2	2	2	3	2	1	3	3	2	2	3	2	1	4	4	4	4	4	4	3	1	4	4	4	2	4	4	4	1	2	4	4
217	Male	C	1	2	4	3	5	3	4	3	3	2	3	3	2	2	3	3	3	3	2	3	2	3	2	4	3	4	3	4	3	3	4	3	4	3	4	4	4	4	4	4
218	Male	C	1	3	3	3	3	3	3	3	2	2	2	2	2	2	2	2	2	2	3	2	2	3	2	3	3	2	3	2	2	2	2	1	2	2	2	1	2	2	2	2	3	1	3	5	2	4	2
219	Female	C	1	4	3	4	4	3	5	4	3	2	2	3	2	3	3	3	2	3	3	3	3	4	4	3	2	2	2	3	3	4	3	3	3	4	4	4	3	4	3	4	5	5	5	5	5	5	5
220	Male	C	1	2	2	3	2	2	1	1	2	2	2	2	1	1	3	3	3	2	2	3	3	3	2	2	2	3	2	3	2	1	2	1	3	4	2	1	2	2	1	1
221	Female	C	1	4	1	4	4	3	3	5	2	3	2	3	3	3	3	2	2	3	2	2	3	4	3	3	3	3	3	3	2	4	1	4	4	4	4	4	3	4	3	4	4	1	4	3	4	5	2
222	Female	C	1	3	3	4	3	4	3	4	3	3	3	3	3	2	3	3	3	3	3	3	3	2	3	2	3	3	3	2	2	2	3	2	2	2	4	3	3	3	3	3	4	3	3	4	4	3	4
223	Male	C	1	2	3	4	1	3	4	3	2	3	1	3	2	2	3	3	3	2	2	3	2	3	2	2	2	3	2	2	2	2	3	2	2	2	4	3	2	3	3	2	3	3	3	4	3	2	3
224	Male	C	1	2	3	4	2	5	2	4	3	3	3	3	2	2	2	3	2	3	3	3	4	3	3	3	2	2	1	3	2	2	2	3	2	3	4	3	3	2	3	3	3	4	3	5	4	4	4
225	Female	C	1	4	3	2	2	3	3	4	2	3	2	3	2	2	3	2	2	3	2	2	2	2	2	3	3	4	4	3	4	4	4	4	2	4	3	3	4	3	3	1	2	2	3	3	3	2	4
226	Female	C	1	1	2	2	1	4	5	3	3	3	2	3	3	2	3	3	3	3	2	4	3	2	3	4	3	4	3	2	3	3	4	1	1	2	4	3	2	4	4	3
227	Female	C	1	3	4	4	2	3	3	3	3	2	1	2	1	2	2	2	3	3	2	4	3	3	4	4	3	4	4	3	2	4	1	3	2	4	4	4	4	3	4	4	3	3	4	3	4	5	3
228	Female	C	1	5	2	5	5	4	1	2	3	2	3	2	2	2	2	2	2	4	3	4	3	4	3	4	3	4	3	2	2	2	1	2	2	1	1	1	1	1	1	2	3	3	4	3	3	4	3
229	Female	C	1	3	4	2	3	3	5	2	2	3	2	3	2	3	3	1	2	2	2	3	2	4	2	3	2	4	4	4	2	3	2	1	4	3	3	3	4	4	3	4	2	2	4	3	2	3	4
230	Female	C	1	2	4	3	4	3	5	1	2	3	2	3	2	1	2	1	2	2	3	2	3	4	4	2	4	2	2	3	3	2	2	3	2	3	2	3	1	4	2	2	3	2	4	3	2	2	5
231	Female	C	1	3	2	4	3	4	5	5	2	3	3	1	2	1	3	1	3	2	1	3	4	4	3	3	3	1	3	2	3	3	1	3	2	3	4	4	2	4	4	3	3	4	5	5	5	3	5
232	Male	C	1	4	3	3	2	4	3	3	3	3	2	2	3	2	3	2	3	2	1	3	3	4	3	3	3	4	2	3	2	2	2	2	2	3	4	4	3	4	4	4	4	3	4	4	5	4	5
233	Male	C	1	1	4	5	4	5	3	2	3	3	3	3	3	3	3	3	3	3	2	4	3	3	4	2	3	1	1	2	3	2	2	2	2	2	3	3	2	4	3	3	2	4	3	4	2	3	5
234	Male	C	1	3	5	4	5	5	5	5	3	3	3	3	2	3	3	3	2	3	3	4	3	4	4	4	3	3	4	2	3	4	1	1	2	2	4	3	2	4	4	3	4	4	5	5	3	5	4
235	Male	C	1	1	4	5	5	3	5	5	3	3	3	3	2	2	3	2	3	3	4	3	4	2	3	2	4	4	3	1	3	3	4	1	3	4	4	4	1	3	4	4
236	Male	C	1	4	3	4	4	3	5	5	2	3	2	2	2	3	3	3	3	2	3	3	2	3	3	2	3	4	3	3	3	3	3	3	3	4	3	3	3	3	3	3	4	3	2	4	4	5	2
237	Male	C	1	3	4	4	1	4	3	3	3	3	3	3	3	2	3	3	3	3	3	3	3	4	3	3	3	4	3	3	3	4	3	3	4	4	4	4	3	3	4	3	4	5	4	4	5	5	4
238	Male	C	1	3	1	3	5	3	3	3	2	2	2	3	2	3	3	3	2	2	2	3	3	3	3	4	4	3	1	3	3	4	4	4	2	3	2	3	3	3	3	2	5	5	5	5	5	5	5
239	Decline	C	1
240	Decline	C	1
241	Female	C	1																																								4	3	5	3	4	3	4
242	Female	C	1																																								2	4	4	4	4	4	2
243	Male	C	1																																								5	4	5	5	3	5	5
244	Female	C	1																																								4	5	3	5	3	4	4
245	Female	C	1
246	Female	C	1
247	Female	C	1																																								4	4	4	3	3	4	4
248	Male	C	1																																								2	4	2	3	2	1	2
249	Male	C	1	3	2	4	3	4	2	5	2	2	2	3	3	2	3	2	2	3	3	2	3	4	3	2	2	4	3	3	3	1	4	1	3	4	3	4	2	3	3	3	2	2	3	2	2	2	2
250	Male	C	1	2	5	4	5	3	5	4	3	3	3	3	3	3	3	3	3	4	4	4	4	4	3	4		4	2	1	2	1	1	1	1	2	2	3	4	4	2	1	1	4	4	4	4	1	5
251	Decline	C	1																																								4	3	2	1	2	3	4
252	Female	D	1	3	5	5	4	4	3	3	3	2	2	3	1	3	3	3	3	3	3	4	4	3	4	4	2	2	3	1	3	3	4	2	2	3	3	3	2	4	3	3	3	5	4	2	4	1	3
253	Female	D	1	3	2	3	4	2	4	2	3	1	3	3	3	2	2	3	1	1	1	1	3	2	3	3	4	4	1	3	4	4	4	4	3	4	2	3	3	4	4	1	1	3	4	1	3	5	5
254	Male	D	1	1	4	3	3	3	5	2	2	2	2	2	2	3	2	1	2	2	3	3	3	4	3	3	2	4	2	2	4	1	1	4	3	1	1	3	2	1	2	4
255	Male	D	1	3	4	2	3	4	5	2	2	2	1	2	3	3	2	3	2	3	4	2	3	2	1	2	3	4	4	2	2	2	1	2	2	3	3	4	3	3	3	4	3	3	3	4	3	4	4
256	Female	D	1	3	2	2	2	3	5	2	3	2	2	3	1	2	3	3	3	1	4	2	2	3	3	2	2	4	2	3	3	3	3	3	3	3	2	3	2	3	2	3	3	3	4	2	3	3	4
257	Male	D	1																																								3	3	4	5	4	4	5
258	Male	D	1
259	Male	D	1																																								3	3	4	5	4	4	5
260	Female	D	1
261	Female	D	1
262	Male	D	1
263	Male	D	1	2	4	4	5	5	4	5	3	3	2	3	2	3	3	3	3	3	4	4	3	3	3	3	1	2	4	1	1	1	1	1	2	1	3	4	4	3	4	3	3	4	4	4	5	5	4
264	Female	D	1
265	Female	D	1
266	Female	D	1
267	Male	D	1	5	5	5	1	5	5	5	3	3	3	3	3	3	3	3	3	1	4	4	4	4	4	4	4	4	4	2	2	2	2	2	2	2	2	2	2	2	2	2
268	Male	D	1	3	2	4	2	3	3	4	2	2	3	2	3	3	2	2	3	2	1	2	3	1	1	1	3	4	4	2	3	3	2	2	3	2	3	3	2	2	3	1
269	Male	D	1	5	5	5	2	4	3	5	3	3	3	3	2	2	1	2	3	2	3	1	3	4	4	2	3	4	4	2	3	3	2	4	2	3	4	4	3	4	4	3	1	3	5	2	4	5	3
270	Female	D	1
271	Female	D	1
272	Female	D	1
273	Female	D	1	2	3	1	1	2	2	4	3	3	2	3	2	3	3	3	3	2	1	2	2	3	3	3	2	4	4	3	4	4	4	4	1	4	1	2	1	1	4	1	3	5	2	2	3	5	3
274	Female	D	1	4	2	3	1	5	5	4	3	3	3	3	2	3	3	3	3	2	3	4	2	4	3	2	3	2	4	4	3	3	2	3	4	1	4	4	4	3	3	4	5	5	5	5	5	5	5
275	Female	D	1	2	1	3	3	4	4	5	3	2	2	2	2	3	3	3	3	2	2	2	2	3	3	4	2	2	2	3	3	2	2	3	3	2	4	3	3	3	3	3	2	2	4	3	3	4	4
276	Female	D	1	3	3	3	3	4	3	5	3	3	3	2	2	3	3	2	3	2	2	2	2	2	2	2	1	1	1	3	4	4	4	3	4	4	4	3	1	2	1	4	3	2	1	4	3	2	4
277	Female	D	1	5	5	5	4	4	3	4	3	3	3	3	3	3	3	3	3	3	3	4	3	4	3	4	3	4	2	3	4	4	2	2	2	3	4	3	2	2	2	3	4	4	4	5	5	5	4
278	Female	D	1
279	Male	D	1
280	Female	D	1
281	Female	D	1
282	Male	D	1	5	3	3	3	4	2	3	3	2	3	3	2	2	3	3	2	2	2	3	2	3	2	2	2	3	2	2	2	4	4	2	3	3	4	3	2	3	2	2	3	3	2	3	4	2	3
283	Male	D	1	3	2	4	3	3	3	5	3	3	2	3	2	2	2	3	2	3	2	3	3	3	2	3	2	4	3	2	3	2	2	3	1	2	4	4	3	3	2	4	4	5	3	4	4	5	5
284	Female	D	1
285	Decline	D	1
286	Female	D	1	3	4	2	2	1	3	4	3	2	2	3	3	3	3	2	3	2	3	2	2	3	3	3	1	3	2	4	1	2	4	1	3	3	4	4	3	4	2	4	3	4	1	4	3	1	3
287	Female	D	1	4	4	2	3	2	1	5	3	3	3	3	2	3	3	2	3	2	3	2	3	2	3	2	2	2	2	1	2	3	4	1	3	4	4	4	4	4	4	4	4	4	3	5	4	4	5
288	Female	D	1	1	2	3	4	4	1	5	1	2	1	2	2	2	2	3	3	3	4	2	2	4	4	3	3	3	2	3	3	4	4	4	3	4	4	2	2	3	2	1	3	3	2	3	3	4	5
289	Female	D	1	2	1	3	2	5	4	5	3	3	3	3	2	3	2	3	3	3	2	3	4	3	4	3	3	4	3	3	3	2	3	3	3	3	4	3	3	3	3	3
290	Male	D	1	1	3	4	1	5	2	5	3	2	1	2	3	2	3	2	3	3	2	2	1	3	2	4	1	3	1	3	1	3	1	2	2	3	3	2	3	3	3	1	1	5	4	3	5	3	5
291	Female	D	1	4	3	5	4	5	3	5	3	3	1	2	1	1	3	3	3	3	4	2	3	4	3	4	2	3	3	2	4	4	4	2	2	4	3	3	2	3	3	3	3	4	2	3	4	3	5
292	Female	D	1	2	5	5	5	5	5	5	3	3	3	3	3	3	3	3	3	4	4	4	4	4	3	4	4	3	4	2	4	3	4	2	4	3	4	4	4	3	3	4	5	1	3	1	5	3	4
293	Male	D	1	4	4	2	3	5	4	3	2	3	2	2	2	3	3	2	2	2	3	4	3	4	4	3	4	3	2	3	1	2	3	1	2	4	4	3	3	3	4	2
294	Female	E	1	3	3	4	4	4	4	5	2	3	3	3	3	2	3	2	3	3	3	3	4	4	3	3	3	4	4	3	3	4	4	1	2	3	4	4	3	3	3	3	5	3	4	5	3	4	5
295	Female	E	1																																								3	2	5	4	3	5	3
296	Male	E	1	5	5	3	5	5	5	3	3	3	3	2	3	3	3	3	3	4	3	4	4	4	4	3	4	4	4	3	2	3	2	4	3	3	3	3	3	3	3	3
297	Female	E	1
298	Male	E	1	3	4	4	4	2	4	3	3	3	2	3	2	2	3	2	3	2	2	3	3	3	3	2	2	3	2	4	2	3	2	2	2	4	3	3	2	3	3	3	3	5	3	3	5	1	5
299	Male	E	1	2	3	5	3	5	3	5	3	3	3	3	3	3	3	3	3	3	3	3	3	3	3	3	3	3	3	3	3	2	4	3	3	3	3	3	1	3	3	3	4	5	4	2	4	1	4
300	Male	E	1	3	3	4	2	3	4	4	3	3	3	3	2	2	3	3	3	3	3	3	3	4	3	2	3	4	3	3	2	3	2	3	3	2	4	3	3	3	3	3
301	Male	E	1																																								4	4	3	4	4	3	4
302	Female	E	1																																								2	3	2	4	2	4	5
303	Male	E	1
304	Male	E	1	3	1	5	1	2	5	2	3	3	2	3	2	3	1	1	2	2	3	3	2	4	4	3	4	4	3	3	1	3	3	4	1	1	2	3	3	3	2	1	4	4	4	4	4	4	5
305	Female	E	1	1	2	4	4	1	3	4	3	3	3	2	2	3	3	3	3	2	2	2	2	3	4	3	3	4	4	1	2	3	4	4	1	1	2	3	2	4	2	2	2	1	3	2	1	3	1
306	Female	E	1	5	5	5	1	5	5	5	2	3	3	2	3	3	3	3	2	2	1	2	3	1	4	2	3	4	4	3	4	4	4	3	3	4	3	3	3	3	3	3	3	3	3	4	3	4	4
307	Female	E	1	3	4	5	3	3	2	3	2	2	3	3	3	2	2	2	2	2	3	2	3	3	3	3	3	3	3	3	3	3	2	3	2	2	3	3	3	4	3	3
308	Female	E	1	3	3	2	2	2	3	3	3	2	3	3	3	3	3	3	3	2	2	3	2	2	2	2	4	4	4	3	2	2	2	2	2	2	3	2	3	2	3	2
309	Male	E	1
310	Male	E	1
311	Male	E	1
312	Female	E	1	3	1	4	3	3	4	3	2	2	3	3	2	3	3	2	2	2	3	2	3	3	2	3	2	2	3	2	2	3	4	3	3	3	3	3	3	3	3	3
313	Male	E	1	3	3	2	4	4	2	3	3	3	3	3	3	3	3	3	3	4	2	4	4	4	4	3	3	3	1	3	1	3	3	1	2	3	3	3	3	4	4	4
314	Male	E	1	2	3	2	4	4	5	5	3	3	3	3	2	2	3	3	2	3	2	3	2	4	4	4	3	2	1	3	3	3	2	3	3	3	4	2	1	2	4	3	1	1	5	5	5	2	5
315	Male	E	1	4	4	4	4	3	4	5	3	3	2	3	3	3	3	3	3	4	4	4	3	4	4	3	4	3	3	3	2	2	1	1	3	3	4	4	3	4	4	4
316	Female	E	1	3	4	5	5	4	5	5	3	3	3	3	3	3	3	3	3	3	3	4	3	3	3	4	3	4	4	2	2	3	1	2	2	2	4	3	3	3	3	3
317	Female	E	1	5	3	5	5	5	5	5	3	3	3	3	3	3	3	3	3	3	3	4	4	4	3	4	4	4	4	4	4	4	4	2	4	4	4	4	1	2	4	4	1	3	3	5	4	2	4
318	Female	E	1	3	5	3	3	5	5	3	2	3	3	3	3	3	3	3	3	1	4	2	3	1	2	3	3	4	3	3	4	2	2	2	2	2	4	3	2	2	4	4
319	Female	E	1	5	5	4	4	4	4	4	3	3	3	3	3	3	3	3	3	4	4	2	3	4	4	4	3	2	2	1	3	2	3	2	2	1	4	3	3	3	4	4	4	5	5	4	4	4	5
320	Male	E	1	3	4	5	5	5	5	5	3	3	3	3	3	3	3	3	3	3	4	4	4	4	4	4	4	4	4	3	3	3	4	4	4	4	4	4	4	4	3	3
321	Female	E	1	4	4	3	4	3	3	3	3	2	2	3	2	2	3	3	2	3	3	4	3	3	4	3	2	4	2	3	2	3	2	2	2	3	4	4	3	4	3	4
322	Male	E	1	3	4	2	3	3	4	3	3	3	3	3	3	3	3	2	3	3	3	3	3	2	3	2	4	4	4	4	3	3	2	4	3	4	3	4	2	4	3	4
323	Female	E	1
324	Female	E	1																																								4	4	3	2	3	3	2
325	Female	E	1																																								5	5	5	3	5	5	5
326	Male	E	1																																								5	3	3	2	4	2	4
327	Female	E	1																																								5	3	2	4	2	5	3
328	Male	E	1																																								1	1	4	1	5	3	5
329	Female	E	1																																								4	4	5	5	3	5	4
330	Female	E	1																																								4	3	3	4	5	5	5
331	Female	E	1																																								3	3	3	4	4	3	3
332	Male	E	1																																								3	3	2	4		1	5
333	Female	E	1																																								4	4	3	4	4	5	5
334	Female	E	1																																								1	2	4	3	2	4	4
335	Male	E	1																																								1	2	3	2	3	4	3
336	Female	E	1																																								5	2	2	1	1	1	2
337	Female	E	1
338	Female	E	1
339	Male	E	1
340	Female	E	1
341	Female	E	1
342	Female	E	1
343	Male	E	1
344	Male	E	1
345	Female	E	1	4	4	3	4	4	4	4	3	3	2	3	2	3	3	2	3	3	3	4	4	3	4	3	4	2	3	4	2	2	1	1	2	4	3	3	2	4	3	3
346	Female	E	1	3	3	2	1	3	4	2	3	2	3	2	3	3	2	1	1	2	3	2	1	1	2	3	1	2	2	3	3	4	1	2	2	4	2	3	1	3	3	2	1	5	4	2	3	2	5
347	Male	F	1																																								5	3	2	3	4	1	2
348	Female	F	1																																								5	3	2	4	5	5	5
349	Male	F	1																																								4	3	5	1	4	3	4
350	Male	F	1																																								1	5	5	5	1	1	5
351	Female	F	1
352	Male	F	1																																								4	5	3	2	3	5	4
353	Male	F	1																																								4	5	4	4	5	3	5
354	Male	F	1																																								5	5	3	4	4	5	4
355	Female	F	1																																								2	3	2	3	5	1	1
356	Female	F	1																																								3	2	4	2	3	5	3
357	Male	F	1
358	Female	F	1
359	Female	F	1																																								5	5	4	5	5	5	4
360	Female	F	1																																								3	5	5	4	4	5	5
361	Female	F	1																																								5	4	5	5	4	5	5
362	Male	F	1																																								4	3	4	2	4	5	3
363	Male	F	1																																								3	4	3	4	4	4	5
364	Male	F	1																																								3	5	5	5	5	2	5
365	Male	F	1																																								3	2	5	5	4	1	5
366	Male	F	1																																								4	3	4	5	3	4	4
367	Male	F	1																																								5	3	4	4	4	5	5
368	Female	F	1																																								5	4	3	5	5	5	3
369	Female	F	1																																								2	3	4	3	3	3	4
370	Female	F	1																																								4	3	2	2	4	5	4
371	Male	F	1																																								5	4	5	4	5	3	5
372	Male	F	1																																								3	4	5	4	4	5	5
373	Female	F	1																																								5	3	5	5	5	4	4
374	Female	F	1																																								1	4	3	4	1	1	5
375	Female	F	1																																								5	5	4	4	5	5	5
376	Female	F	1																																								2	4	4	4	5	3	4
377	Male	F	1																																								3	5	3	4	5	3	5
378	Male	F	1
379	Female	G	0	2	3	4	5	2	2	3	3	3	2	3	2	3	3	3	3	2	3	2	3	3	2	2	2	3	2	3	3		4	3	3	3	3	3	3	2	4	2
380	Female	G	0	5	4	4	5	4	4	4	3	3	3	3	3	3	2	3	3	3	3	3	3	4	3	3	3	4	4	3	3	2	3	2	3	3	4	3	2	2	3	3
381	Male	G	0	5	5	4	4	5	5	5	3	3	3	3	3	3	3	3	3	3	4	4	3	3	3	4	4	4	4	2	1	2	1	1	2	3	4	4	2	4	4	4
382	Male	G	0	4	5	3	4	5	4	4	3	3	3	3	3	2	3	3	3	3	4	4	3	4	3	3	2	2	1	2	2	2	1	2	3	3	4	3	2	3	3	2
383	Decline	G	0	3	3	3	1	2	4	3	3	3	3	3	3	3	3	3	3	4	4	4	4	4	4	4	4	4	4	2	2	2	2	2	2	2	2	2	2	2	2	2
384	Female	G	0	3	5	2	1	4	3	3	3	3	3	3	2	3	3	3	3	3	4	3	3	3	4	3	3	4	3	3	2	3	1	2	3	3	4	4	2	4	2	4
385	Male	G	0	5	1	5	1	4	1	3	3	3	3	3	3	3	3	3	3	4	3	3	4	4	3	3	4	3	4	4	1	4	3	1	4	4	4	4	4	4	4	4
386	Female	G	0	3	2	1	2	3	4	3	3	2	3	3	3	2	3	3	3	2	2	3	1	2	3	4	2	4	1	4	4	4	4	2	4	4	1	3	4	4	4	3
387	Female	G	0	3	4	2	1	5	4	3	3	3	3	3	3	2	3	3	3	2	3	2	3	4	3	3	4	1	4	3	2	3	3	1	2	1	2	2	1	4	1	3
388	Decline	G	0	5	2	4	5	3	2	2	3	3	3	3	2	3	3	3	2	3	2	3	4	4	4	3	4	4	2	3	3	3	3	3	3	3	2	4	4	3	3	3
389	Female	G	0	2	3	5	1	2	4	4	3	3	2	3	2	3	2	3	2	2	3	3	3	3	2	4	3	4	4	4	1	3	2	3	3	3	4	3	1	4	3	4
390	Female	G	0	4	3	4	3	4	3	4	3	3	2	3	3	3	3	3	2	3	3	4	4	3	3	3	2	2	2	3	3	2	3	2	2	3	3	4	2	3	3	3
391	Female	G	0	3	2	2	1	3	4	3	2	3	3	2	3	2	3	3	2	2	3	2	1	4	4	3	2	3	2	2	4	1	3	1	1	2	3	3	3	2	3	2
392	Decline	G	0	4	4	5	4	4	5	5	3	3	3	2	3	3	3	3	2	2	4	3	2	3	3	2	2	3	4	4	4	3	4	3	4	3	3	3	4	3	4	3
393	Female	G	0	3	4	3	3	3	3	4	2	3	3	3	3	2	3	2	2	3	4	2	2	3	2	3	3	4	2	2	3	2	2	3	3	3	3	3	2	3	2	2
394	Female	G	0	1	2	5	1	3	3	5	2	1	1	3	3	1	3	3	3	2	1	2	3	4	4	4	1	4	1	4	4	4	4	4	1	4	4	1	1	4	4	4
395	Female	G	0	2	5	5	1	3	5	5	3	3	3	3	3	3	3	3	3	3	1	3	1	4	4	3	2	4	2	4	4	4	1	2	4	4	4	4	1	4	4	4
396	Male	G	0	3	4	5	5	4	5	2	3	2	2	3	1	2	3	2	1	3	4	2	4	3	2	4	4	3	2	3	2	2	2	2	2	3	4	3	1	3	4	3
397	Female	G	0	3	4	2	4	3	4	4	3	3	3	3	3	3	3	3	2	3	3	3	4	3	3	3	2	3	3	3	3	2	2	1	2	1	3	3	3	2	4	2
398	Female	G	0	4	5	5	5	5	5	5	3	3	3	3	3	3	3	3	3	4	4	4	4	4	4	4	4	4	4	3	1	2	1	1	1	2	4	4	2	1	1	1
399	Male	G	0	2	3	3	4	5	5	4	3	2	3	3	2	3	2	2	2	3	4	3	3	2	3	3	2	3	2	2	1	4	2	2	3	3	3	4	1	3	4	4
400	Male	G	0	3	3	4	4	4	2	3	3	2	3	3	2	3	3	2	3	3	3	3	3	3	3	3	3	3	3	2	3	2	1	2	4	3	2	2	3	1	3	4
401	Male	G	0	5	3	5	5	3	4	5	3	2	3	3	3	2	3	3	2	3	3	3	4	3	3	4	2	1	3	1	1	2	1	1	1	2	4	4	4	4	2	4
402	Male	G	0	4	5	2	2	2	5	5	3	3	2	3	2	3	3	3	3	3	3	2	2	4	4	4	2	3	4	3	1	3	3	4	3	4	3	4	3	4	3	2
403	Female	H	1	3	5	5	3	3	3	3	2	3	3	3	3	2	3	3	3	2	3	3	2	2	2	3	2	2	3														5	5	5	5	5	5	5
404	Female	H	1	4	4	3	3	3	3	3	1	1	2	1	1	2	1	2	2	1	3	2	3	2	3	2	3	2	3	2	2	2	2	2	2	2	2	2	2	2	2	2
405	Decline	H	1	2	4	1	3	4	5	2	2	3	3	3	2	2	3	3	3	1	2	3	2	2	2	1	4	4	3	4	4	3	4	1	4	4	4	2	4	3	3	3
406	Male	H	1	3	5	4	1	5	3	4	2	3	3	3	2	3	2	3	3	4	3	4	4	3	4	4	3	4	3	4	4	3	4	1	4	3	4	3	4	4	4	4
407	Female	H	1
408	Male	H	1	3	2	4	1	4	2	1	2	3	2	1	1	3	3	3	2	1	2	1	2	3	1	2	1	1	1	4	4	2	1	1	1	4	3	1	1	4	1	4
409	Male	H	1	4	3	5	4	3	3	4	3	2	2	3	2	2	3	3	3	4	3	2	4	3	4	4	3	2	4	4	3	3	4	4	3	4	4	3	4	4	4	4
410	Male	H	1	3	4	3	4	4	3	3	3	3	3	3	3	3	3	3	3	3	3	4	4	3	4	3	3	4	3	4	3	3	3	4	4	4	3	3	3	3	3	3
411	Male	H	1	1	3	3	3	4	3	4	2	3	3	3	2	2	2	3	3	2	2	3	3	3	3	3	3	3	3	2	1	2	2	2	3	1	2	3	3	3	3	3
412	Female	H	1	4	2	5	1	3	3	5	3	3	3	3	3	3	3	3	3	2	1	1	2	4	4	4	4	4	4	4	4	4	4	4	4	4	3	4	4	3	4	4
413	Male	H	1			5		3	3	3		2	2	2	1	2			2	2	3	2	3	2	2	2	2	1	1	4	3	3	4	4	4	4	4	3	3	3	4	4
414	Male	H	1	3	4	3	4	3	5	3	3	3	3	3	2	3	3	2	3	3	3	3	3	2	3	3	2	3	2	2	4	3	3	3	3	3	4	3	2	3	3	2
415	Male	H	1	2	4	3	5	4	1	5	2	2	2	3	1	1	2	3	3	4	3	4	4	3	3	2	2	2	3	3	1		3	3	1	3	4	3	3	4	4	4
416	Female	H	1	2	3	4	2	4	5	3	3	3	3	3	3	3	3	3	3	2	1	3	2	4	4	2	3	3	4	3	4	2	4	4	4	4	4	1	1	3	2	4
417	Female	H	1	5	5	5		3	3	3		3	3	3						2	2									3	2	2	2	2	2		3	2	2	3	2	2
418	Male	H	1	4	2	5	3	1	4	5	3	3	3	3	2	3	3	3	3	2	3	3	1	2	2	2	2	2
419	Male	H	1
420	Female	H	1
421	Female	H	1
422	Female	H	1
423	Male	H	1
424	Male	H	1
425	Male	H	1
426	Female	H	1	2	4	2	3	2	1	3	3	3	3	3	3	3	3	2	2	2	2	2	2	2	2	2	2	2	2	3	3	2	2	2	4	3	4	4	4	4	4	4
427	Decline	H	1
428	Male	H	1
429	Male	H	1																																									2	4	3	5	4	3
430	Male	H	1
431	Female	H	1	1	3	1	5	5	5	1	3	3	3	3	3	3	3	3	3	3	4	1	1	3	4	1	4	4	1	3	3	1	3	3	3	3	1	1	3	2	3	3	4	3	5	2	1	2	2
432	Female	J	0	3	4	3	4	4	5	4	3	3	3	3	3	3	3	2	3	4	4	4	4	4	4	4	4	4	4	2	3	4	4	3	3	4	3	3	3	3	3	3
433	Female	B	1
434	Male	B	1
435	Female	B	1
436	Male	B	1
437	Male	B	1
438	Female	H	1
439	Female	H	1
440	Female	H	1
441	Male	H	1
442	Male	H	1
443	Female	H	1
444	Male	H	1
445	Male	H	1
446	Female	H	1
447	Female	H	1
448	Female	H	1
449	Female	H	1
450	Female	H	1
451	Female	H	1
452	Female	H	1
453	Male	H	1
454	Male	H	1
455	Female	H	1
456	Female	H	1
457	Female	C	1
458	Male	C	1
[truncated: 71 more columns]
